# Supplementary material for: Wenzhouxiangella Strain AB-CW3, a Proteolytic Bacterium From Hypersaline Soda Lakes That Preys on Cells of Gram-Positive Bacteria
Source: Front Microbiol. 2020 Nov 13;11:597686. doi: 10.3389/fmicb.2020.597686 (PMC7691419; doi:10.3389/fmicb.2020.597686)
Supplement: Supplementary file 1 [file Table_1.XLSX]

## Sheet: genomics and proteomics
	Gene orientation					Orthologues/comparative genomics					Protein location		Protein expression
						(see sheet “Additional explanations”)
gene id	type	start	end	length (aa)	strand	O/P	soda lakes	marine	lakes	Marini-cella	signal peptide	trans membrane helixes	staph	peptone	casein	functional category	annotation	classification	Kegg pathways	Metacyc pathways	casgenes
abcw3|00001	CDS	1	1335	445	1	O	6	6	3	2			0.00503456	0.00523345	0.0139239		Chromosomal replication initiator protein DnaA	Wenzhouxiangella marina
abcw3|00002	CDS	1568	2665	366	1	O	6	6	3	2			0.286717	0.244524	0.174084		DNA polymerase III subunit beta	Wenzhouxiangella marina	ko03030
abcw3|00003	CDS	2687	3742	352	1	O	6	6	3	2			0.00384028	0.00219151	0		DNA replication and repair protein RecF	Wenzhouxiangella marina	ko03440
abcw3|00004	CDS	3807	6197	797	1	O	6	6	3	2			0.0185036	0.0162005	0.0169642		DNA gyrase subunit B	Wenzhouxiangella marina
abcw3|00005	CDS	6225	6707	161	-1	O	6	4	3	0								Wenzhouxiangella marina
abcw3|00006	CDS	6713	8788	692	-1	O	6	6	3	2			0.0203529	0.0169891	0.0283891		Glycine--tRNA ligase beta subunit	Wenzhouxiangella marina	ko00970;ko00260	TRNA-CHARGING-PWY
abcw3|00007	CDS	8785	9681	299	-1	O	6	6	3	2			0.0100044	0.0171926	0.0232907		Glycine--tRNA ligase alpha subunit	Wenzhouxiangella marina	ko00970;ko00260	TRNA-CHARGING-PWY
abcw3|00008	CDS	9743	10546	268	1	O	5	6	3	2			0	0.00144048	0.00365625		Glutamine amidotransferase class-I,Peptidase C26	Wenzhouxiangella marina	ko00400;ko00230;ko02020;ko00620;ko00790;ko00251
abcw3|00009	CDS	10554	12089	512	1	O	5	4	2	0			0	0.00457417	0.00191349		Putative thymidine phosphorylase	Wenzhouxiangella marina	ko00230;ko00400;ko00240;ko02020	PWY0-181
abcw3|00010	CDS	12092	12976	295	1								0.00435583	0.00130819	0.006657		Ribose-phosphate pyrophosphokinase	Wenzhouxiangella marina	ko00030;ko00230	PWY-6404;PRPP-PWY;PWY0-662
abcw3|00011	CDS	13095	14945	617	-1							1					conserved repeat domain	UBA2363 sp002344355
abcw3|00013	CDS	14979	16052	358	-1	O	0	0	0	2	1		0.00595953	0.00779761	0.00638345			UBA2363 sp002344355
abcw3|00015	CDS	16399	17760	454	-1	O	5	6	3	0		11					Uncharacterized sodium-dependent transporter YhdH	Wenzhouxiangella marina
abcw3|00017	CDS	17810	18256	149	-1	O	3	1	1	0		4					MerC mercury resistance protein	UBA4656 sp002405525
abcw3|00019	CDS	18340	18900	187	1	O	4	2	1	0	1						Protein of unknown function (DUF2796)	Wenzhouxiangella marina
abcw3|00021	CDS	18907	19596	230	1												Uncharacterized ABC transporter ATP-binding protein MT0079	Wenzhouxiangella marina	ko02010
abcw3|00022	CDS	19593	20858	422	1							4	0.00101395	0.00756379	0.00309424		FtsX-like permease family,MacB-like periplasmic core domain	Wenzhouxiangella marina	ko02010
abcw3|00024	CDS	20928	21416	163	1	O	6	4	3	0	1						Protein of unknown function (DUF3299)	Wenzhouxiangella marina
abcw3|00026	CDS	21544	23556	671	1						1		0.032784	0.0489078	0.0304395	periplasmic peptidase	S9 family serine protease	Wenzhouxiangella marina	ko00040
abcw3|00028	CDS	23656	24135	160	1	O	5	2	1	0							Inorganic triphosphatase	Noviherbaspirillum humi	ko00230
abcw3|00029	CDS	24178	24447	90	-1	O	5	0	1	0
abcw3|00030	CDS	24444	26270	609	-1	O	5	1	1	1	1	9					Na+/Pi-cotransporter	Par-f-2 sp003034845
abcw3|00033	CDS	26281	27426	382	-1								0	0.0113023	0.00170955		Cystathionine gamma-synthase	Wenzhouxiangella marina	ko00450;ko00272;ko00271;ko00920	P4-PWY;PWY-5347;HOMOSER-METSYN-PWY;MET-SAM-PWY;METSYN-PWY;PWY0-781
abcw3|00034	CDS	27984	28595	204	-1						1		0.185538	0.195667	0.129201		AhpC/TSA family,Redoxin	Wenzhouxiangella marina
abcw3|00036	CDS	28664	30721	686	-1						1	8					Disulphide bond corrector protein DsbC,Thioredoxin-like	Wenzhouxiangella marina
abcw3|00039	CDS	30891	31100	70	-1	O	5	3	3	2		2					Protein of unknown function (DUF3185)	Chromatocurvus sp002868715
abcw3|00041	CDS	31146	31958	271	-1								0.00657337	0.0148632	0.00482472		Formamidopyrimidine-DNA glycosylase	Wenzhouxiangella marina	ko03410
abcw3|00042	CDS	32190	32687	166	1	O	0	3	2	0			0.024304	0.00932386	0.00788546		hypothetical protein	GCA-2722315 sp002722315
abcw3|00043	CDS	32734	35481	916	-1						1		0.16026	0.141463	0.0726843	periplasmic peptidase	S9 family serine protease	Wenzhouxiangella marina	ko00040;ko00960
abcw3|00045	CDS	35692	37788	699	1	O	5	4	0	0	1	4	0.0319034	0.0633192	0.0207926		alpha/beta hydrolase fold,TAP-like protein	Wenzhouxiangella marina
abcw3|00048	CDS	37830	39068	413	-1	O	2	1	2	0			0.0010361	0.00186704	0.00237328	secretion systems	Type II secretion system (T2SS), protein E, N-terminal domain	Wenzhouxiangella marina
abcw3|00049	CDS	39146	40162	339	-1	O	0	2	3	0		4	0.00136252	0.0141214	0.00674694			Chromatocurvus sp002868715
abcw3|00051	CDS	40283	42130	616	-1							1	0.00368944	0.00187614	0.00158735		Tetratricopeptide repeat,TPR repeat,Tetratricopeptide repeat	SMO-BIN1 sp003123965	ko05012;ko04020
abcw3|00053	CDS	42331	43800	490	1						1	1	0.0642884	0.128073	0.00696408
abcw3|00056	CDS	43898	44107	70	-1	P	0	0	0	0							Cold shock-like protein CspA	Wenzhouxiangella marina
abcw3|00057	CDS	44468	44956	163	1	P	0	0	0	0	1	1	0	0	0.0080412		Protein of unknown function, DUF	UBA1138 sp003447875
abcw3|00060	CDS	44967	46340	458	1	P	0	0	0	0	1	1	0	0.0120875	0.0312363		Amidohydrolase family domain	Aliifodinibius roseus	ko00340
abcw3|00063	CDS	46451	47956	502	1						1		0.05095	0.062052	0.0328499		Beta-lactamase	UBA2125 sp002311275
abcw3|00065	CDS	48147	48413	89	1	O	4	3	2	1							RNA-binding protein	Wenzhouxiangella marina
abcw3|00066	CDS	48736	49119	128	1	O	5	5	3	0		4						Wenzhouxiangella marina
abcw3|00068	CDS	49135	50838	568	1	O	5	5	3	0		3	0.00237732	0.00830122	0.0018995		Ion channel,TrkA-N domain	GCA-2722315 sp002722315
abcw3|00070	CDS	50934	51479	182	1								0.0096196	0.0130022	0		RNA polymerase sigma factor, sigma-70 family,RNA polymerase sigma factor, TIGR02999 family	Lysobacter maris
abcw3|00071	CDS	51483	53951	823	1								0.00626438	0.0119032	0.00237714		Phosphotransferase enzyme family,Protein kinase domain,Protein tyrosine kinase,Tetratricopeptide repeat,MalT-like TPR region	Aliifodinibius roseus	ko00230;ko05221;ko02030;ko04010;ko04111;ko05012;ko04011;ko00040;ko04510;ko04110;ko04140;ko02020
abcw3|00072	CDS	54079	54540	154	1	O	4	1	2	0	1						Cupin domain,Domain of unknown function (DUF4437)	Thioalkalivibrio_B paradoxus
abcw3|00074	CDS	54557	56212	552	1	O	4	0	2	0	1		0.0369201	0.00363119	0.00354344			Thioalkalivibrio_B paradoxus
abcw3|00076	CDS	56325	57191	289	1								0.0262492	0.001391	0.00147805		Mycolic acid cyclopropane synthetase,tRNA methyltransferase complex GCD14 subunit,Methyltransferase domain,Methyltransferase domain,Methyltransferase domain,Methyltransferase domain,Methyltransferase domain,Putative methyltransferase ,Protein-L-isoaspartate(D-aspartate) O-methyltransferase (PCMT),ubiE/COQ5 methyltransferase family	Halofilum ochraceum	ko00450;ko00350;ko00626;ko00380;ko00340
abcw3|00077	CDS	57296	58588	431	1						3		0.0168447	0.0173827	0.0130555			ATBO01 sp000472285
abcw3|00079	CDS	59296	60150	285	1	O	5	0	0	0	3		0.0243807	0.0317922	0.00917376		Bacterial extracellular solute-binding proteins, family 3	Alkalimonas amylolytica
abcw3|00081	CDS	60250	60642	131	1	O	0	4	0	0	3	1	0.0204786	0.00899866	0		Protein of unknown function (DUF3192)	GCA-2722315 sp002722315
abcw3|00084	CDS	60662	62137	492	-1	O	5	4	3	1	1	1	0.00173878	0.00316586	0.00132655		PLD-like domain	GCA-2722315 sp002722315
abcw3|00087	CDS	62149	63054	302	-1						1		0	0.0156372	0.00574204		Uncharacterized NTE family protein YlbK	Thiohalobacter sp002699185
abcw3|00089	CDS	63051	63566	172	-1	O	2	2	3	0			0.0180648	0.0707524	0.0416082		Deglycase PYRAB04690	Thioalkalivibrio_A denitrificans
abcw3|00090	CDS	64239	65252	338	-1								0.00760009	0.00936087	0.007731		O-ureido-L-serine synthase	Wenzhouxiangella marina	ko00271;ko00920;ko00290;ko00260;ko00272;ko00450;ko00750	SULFATE-CYS-PWY;CYSTSYN-PWY
abcw3|00091	CDS	65298	66755	486	-1	O	2	2	0	2							Siroheme synthase	GCA-2722315 sp002722315	ko00860	PWY-5196;PWY-5194;PWY-5507
abcw3|00092	CDS	67020	68840	607	1	O	2	1	0	2	1						Sulfite reductase [NADPH] flavoprotein alpha-component	GCA-2722315 sp002722315	ko00071;ko00380;ko00920;ko00910;ko00195;ko00361;ko00450	SULFATE-CYS-PWY;SO4ASSIM-PWY;PWY-821;PWY-5345
abcw3|00094	CDS	68840	70537	566	1	O	2	2	0	2			0.00314126	0	0.00265685		Sulfite reductase [NADPH] hemoprotein beta-component	Ectothiorhodospira sp001632845	ko00920;ko00910;ko00790;ko00633;ko00450	PWY-821;PWY-5345;SULFATE-CYS-PWY;SO4ASSIM-PWY
abcw3|00095	CDS	70534	71274	247	1												Phosphoadenosine phosphosulfate reductase	Thiocystis violascens	ko00920	SULFATE-CYS-PWY;SO4ASSIM-PWY;PWY-821;PWY-5345
abcw3|00096	CDS	71293	72306	338	-1												HTH-type transcriptional regulator CysB	GCA-2722315 sp002722315
abcw3|00097	CDS	72851	73831	327	1	O	2	2	0	2							Homoserine O-succinyltransferase	GCA-2722315 sp002722315	ko00271;ko00920	HOMOSER-METSYN-PWY;P4-PWY;PWY-5347;MET-SAM-PWY;METSYN-PWY;PWY0-781
abcw3|00098	CDS	73828	75054	409	1												Cystathionine gamma-synthase	SNC69-320 sp001725155	ko00271;ko00910;ko00920;ko00450;ko00272	P4-PWY;PWY-5347;HOMOSER-METSYN-PWY;MET-SAM-PWY;METSYN-PWY;PWY0-781
abcw3|00099	CDS	75035	75298	88	-1	O	5	4	3	0			0	0.0318391	0.0486541		EF hand,EF hand,EF-hand domain,EF-hand domain pair,EF-hand domain pair	Wenzhouxiangella marina	ko00030
abcw3|00100	CDS	75443	76348	302	1							9					hypothetical protein	Ectothiorhodospira haloalkaliphila
abcw3|00102	CDS	76363	78132	590	-1						3						Glycosyl hydrolase family 53
abcw3|00104	CDS	78194	79135	314	-1	P	0	0	0	0	3					periplasmic peptidase	C39 family cysteine peptidase, similar to bacteriocin-processing signal-peptidase	GCA-2722315 sp002722315
abcw3|00106	CDS	79158	79532	125	-1	O	4	1	1	0	1	2						GCA-2722315 sp002722315
abcw3|00109	CDS	79688	79924	79	1	O	5	6	3	2			0.293763	0.186429	0.276735		50S ribosomal protein L28	Wenzhouxiangella marina	ko03010
abcw3|00110	CDS	80178	80555	126	-1												four helix bundle protein	Xanthomonas cannabis
abcw3|00111	CDS	80640	81314	225	-1	O	6	6	3	2							hypothetical protein	Wenzhouxiangella marina
abcw3|00112	CDS	81432	82634	401	1	O	5	6	3	2			0.0107389	0.0402342	0.014843		Coenzyme A biosynthesis bifunctional protein CoaBC	GCA-2722315 sp002722315		PWY-4221;PWY-4242;PANTOSYN-PWY;COA-PWY
abcw3|00113	CDS	82641	83096	152	1	O	6	6	3	2			0.0169167	0.0319736	0.01577		Deoxyuridine 5'-triphosphate nucleotidohydrolase	Wenzhouxiangella marina	ko00240	PWY0-166;PWY-6545
abcw3|00114	CDS	83093	86053	987	1							1	0.00968832	0.016473	0.0120722		Phosphoglucomutase/phosphomannomutase, alpha/beta/alpha domain I,Phosphoglucomutase/phosphomannomutase, alpha/beta/alpha domain II,Phosphoglucomutase/phosphomannomutase, alpha/beta/alpha domain III	Wenzhouxiangella marina	ko00051;ko00030;ko00010;ko00521;ko00500;ko00530;ko00052
abcw3|00116	CDS	86066	86605	180	1												Ribosomal large subunit pseudouridine synthase E	Wenzhouxiangella marina		RIBOKIN-PWY;PWY-5672;PWY-112;PWY-5992;PWY-6005;PWY-6109;PWY-5203;PWY-5377;PWY-6115;PWY-6008
abcw3|00117	CDS	86883	88325	481	-1	O	5	6	3	2			0.00983843	0.00564221	0.00224378		Glutamate--cysteine ligase, chloroplastic	Wenzhouxiangella marina	ko00251;ko00480	PWY-4041;GLUTATHIONESYN-PWY
abcw3|00118	CDS	88421	90133	571	1						3		0.00828499	0.0167558	0.00285536	peptide uptake	Periplasmic oligopeptide-binding protein	Wenzhouxiangella marina	ko02010
abcw3|00120	CDS	90249	91187	313	1	O	6	5	3	2		6	0.00147607	0.00640555	0.00209266	peptide uptake	Oligopeptide transport system permease protein OppB	Wenzhouxiangella marina	ko02010
abcw3|00122	CDS	91184	92089	302	1	O	6	5	3	2		6	0	0.00516424	0	peptide uptake	Oligopeptide transport system permease protein OppC	Wenzhouxiangella marina	ko02010
abcw3|00124	CDS	92254	93234	327	1	O	6	5	3	1						peptide uptake	Oligopeptide transport ATP-binding protein OppD	Wenzhouxiangella marina	ko02010
abcw3|00125	CDS	93234	94277	348	1	O	6	5	3	0			0.00747807	0.00443354	0.00469943	peptide uptake	Oligopeptide transport ATP-binding protein OppF	Wenzhouxiangella marina	ko02010
abcw3|00126	CDS	94270	94902	211	1	O	6	6	3	2			0.00609816	0.00373913	0.00464866		Ribosomal RNA small subunit methyltransferase G	Wenzhouxiangella marina
abcw3|00127	CDS	94895	95683	263	1	O	6	6	3	2			0.0237093	0.00740093	0.00497204		hypothetical protein	Wenzhouxiangella marina
abcw3|00128	CDS	95680	96573	298	1	O	6	6	3	2			0.0421706	0.0171966	0.0487692		Probable chromosome-partitioning protein ParB	Wenzhouxiangella marina
abcw3|00129	CDS	96819	97268	150	1	O	6	4	2	0		3				energy metabolism	ATP synthase I chain	Wenzhouxiangella marina
abcw3|00131	CDS	97290	98222	311	1	O	6	6	3	2		5	0.0215099	0.0049627	0.00137316	energy metabolism	ATP synthase subunit a	Wenzhouxiangella marina	ko00195;ko05012;ko00190	DENOVOPURINE2-PWY;PWY-6126;PRPP-PWY
abcw3|00133	CDS	98284	98586	101	1	O	6	6	3	2		2	0.00853743	0.0432669	0.0588435	energy metabolism	ATP synthase subunit c	GCA-2722315 sp002722315	ko05120;ko00190;ko00195;ko00260;ko05012	PRPP-PWY;DENOVOPURINE2-PWY;PWY-6126
abcw3|00135	CDS	98645	99118	158	1	O	6	6	3	2		1	0.352231	0.524808	0.49862	energy metabolism	ATP synthase subunit b	Wenzhouxiangella marina	ko00195;ko00190	PRPP-PWY;PWY-6126;DENOVOPURINE2-PWY
abcw3|00137	CDS	99123	99659	179	1	O	6	5	3	2			0.0712103	0.0878407	0.101189	energy metabolism	ATP synthase subunit delta	Wenzhouxiangella marina	ko00195;ko00190	PWY-6126;DENOVOPURINE2-PWY;PRPP-PWY
abcw3|00138	CDS	99728	101275	516	1	O	6	5	3	2			0.352644	0.623119	0.665769	energy metabolism	ATP synthase subunit alpha	Wenzhouxiangella marina	ko00190;ko00195	DENOVOPURINE2-PWY;PWY-6126;PRPP-PWY
abcw3|00139	CDS	101364	102227	288	1	O	6	5	3	2			0.0978736	0.14988	0.131534	energy metabolism	ATP synthase gamma chain	Wenzhouxiangella marina	ko00190;ko00195	PRPP-PWY;PWY-6126;DENOVOPURINE2-PWY
abcw3|00140	CDS	102375	103766	464	1								0.422648	0.498355	0.506091	energy metabolism	ATP synthase subunit beta	Wenzhouxiangella marina	ko00190;ko00195	PRPP-PWY;DENOVOPURINE2-PWY;PWY-6126
abcw3|00141	CDS	103834	104262	143	1	O	6	5	3	2			0.0955129	0.0229408	0.0418112	energy metabolism	ATP synthase epsilon chain	Wenzhouxiangella marina	ko00190;ko00195	DENOVOPURINE2-PWY;PWY-6126;PRPP-PWY
abcw3|00142	CDS	104426	104845	140	1	O	4	4	3	2	3						Protein of unknown function (DUF3465)	Wenzhouxiangella marina
abcw3|00144	CDS	104889	105632	248	-1	O	5	4	2	2	3		0.0375193	0.0957592	0.0572816			Wenzhouxiangella marina
abcw3|00146	CDS	105734	106588	285	-1	O	3	5	2	2							tRNA-cytidine(32) 2-sulfurtransferase	Wenzhouxiangella marina		PWY-5354;PWY-5963
abcw3|00147	CDS	106652	106855	68	1	O	4	6	3	2							Protein of unknown function (DUF465)	GCA-2722315 sp002722315
abcw3|00148	CDS	106875	109382	836	-1	O	6	6	3	2			0.00408164	0.00790431	0.00479721		Glycerol-3-phosphate acyltransferase	Wenzhouxiangella marina	ko00561;ko00564	PHOSLIPSYN-PWY;PWY4FS-7;TRIGLSYN-PWY;PWY-5667;PWY0-1319;PWY4FS-8;PHOSLIPSYN2-PWY
abcw3|00149	CDS	109714	110424	237	-1	O	6	6	3	0			0.0300815	0.0282864	0.00594025		Orotidine 5'-phosphate decarboxylase	Wenzhouxiangella marina	ko00240	PRPP-PWY;PWY-5686;PWY0-162
abcw3|00150	CDS	110396	111247	284	-1	O	2	6	2	2			0.00313571	0.00141557	0.00230154		Serine hydrolase-like protein DDB_G0286239	Wenzhouxiangella marina		PWY-1921
abcw3|00151	CDS	111244	113421	726	-1								0.00734404	0.0162965	0.015723		DNA helicase II	Wenzhouxiangella marina	ko03430;ko03420
abcw3|00152	CDS	113641	114933	431	-1	O	6	6	3	2			0.108788	0.051514	0.0868899	aminoacid degradation	Phosphoribosylamine--glycine ligase	Wenzhouxiangella marina	ko00230;ko00670	DENOVOPURINE2-PWY;PWY-6121;PWY-6122;PWY-6277;PWY-841;PRPP-PWY
abcw3|00153	CDS	115293	116840	516	-1	O	6	6	3	2			0.0262049	0.0470656	0.0490323		Bifunctional purine biosynthesis protein PurH	Wenzhouxiangella marina	ko00670;ko00230	PWY-6123;DENOVOPURINE2-PWY;PRPP-PWY;PWY-841;PWY-6124
abcw3|00154	CDS	116847	117101	85	-1	O	6	6	3	2			0.0160469	0.0567683	0.0348837		Putative Fis-like DNA-binding protein	GCA-2722315 sp002722315
abcw3|00155	CDS	117259	118011	251	-1	O	6	6	3	2			0	0.00628173	0.00260535		MJ0042 family finger-like domain	Wenzhouxiangella marina
abcw3|00156	CDS	118025	118651	209	-1	O	6	6	3	2	1		0.0297028	0.0131635	0.0407161		Domain of unknown function (DUF4124)	Wenzhouxiangella marina
abcw3|00158	CDS	118659	119300	214	-1	O	6	6	3	2			0.0298075	0.00744803	0.00459796		Orotate phosphoribosyltransferase	Wenzhouxiangella marina	ko00240	PRPP-PWY;PWY0-162;PWY-5686
abcw3|00159	CDS	119391	120116	242	1												Uncharacterized ABC transporter ATP-binding protein MJ0796	Thioalkalivibrio sp000376865	ko02010
abcw3|00160	CDS	120124	122490	789	1	O	6	4	1	1		8	0.00171058	0.00448854	0.000828566		FtsX-like permease family	Thiocapsa roseopersicina	ko02010
abcw3|00162	CDS	122499	123698	400	1	O	6	4	1	1	1	1	0.0139754	0.0526014	0.0200864		efflux transporter, RND family, MFP subunit	Thioalkalivibrio_B nitratireducens
abcw3|00165	CDS	123797	124564	256	1	O	6	6	3	2			0.00515403	0.00766683	0.00510852		DNA uridine endonuclease	Wenzhouxiangella marina	ko03410
abcw3|00166	CDS	124554	125972	473	1	O	6	5	3	2		11					Putative transporter AmpG 3	SW121 sp003259155
abcw3|00168	CDS	126021	126671	217	-1	O	6	2	1	0	3		0.0206976	0.0056172	0.00301545
abcw3|00170	CDS	126691	127845	385	-1	O	6	6	3	2							Anhydro-N-acetylmuramic acid kinase	GCA-2722315 sp002722315
abcw3|00171	CDS	127859	129265	469	-1												Opacity-associated protein A LysM-like domain,Peptidase family M23	Wenzhouxiangella marina
abcw3|00172	CDS	129475	130662	396	1	O	6	6	3	2			0.0176319	0.0367329	0.0357177		Tyrosine--tRNA ligase	Wenzhouxiangella marina	ko00400;ko00970	TRNA-CHARGING-PWY
abcw3|00173	CDS	131122	133776	885	1						1		0.38376	0.623343	0.180555	peptide uptake	TonB-dependent receptor for active transport across the outer membrane	Microbulbifer aggregans
abcw3|00175	CDS	134133	135140	336	1	O	6	6	3	1			0.00762515	0.0106536	0.0171259		N-acetylornithine carbamoyltransferase	Wenzhouxiangella marina	ko00330;ko00220;ko00251;ko00252;ko00240	PWY-5154
abcw3|00176	CDS	135221	136429	403	1	O	6	5	3	1			0.0150167	0.0184112	0.034212		Argininosuccinate synthase	Wenzhouxiangella marina	ko00220;ko00330;ko00240;ko00251;ko00252	ARGININE-SYN4-PWY;PWY-5154;PWY-5;ARG+POLYAMINE-SYN;ARGSYN-PWY;ARGSYNBSUB-PWY;PWY-4983
abcw3|00177	CDS	136549	137625	359	1								0.00465648	0.00326767	0.00637002		N-acetyl-L-citrulline deacetylase	Wenzhouxiangella marina	ko00220	PWY-6548;PWY-0;PWY-1822;LYSDEGII-PWY;PWY-5784
abcw3|00178	CDS	137618	138949	444	1	O	6	5	3	1			0.00393036	0.00264069	0.00661451		Acetylglutamate kinase	Wenzhouxiangella marina	ko00220	ARGSYN-PWY;ARG+POLYAMINE-SYN;ARGSYNBSUB-PWY;GLUTORN-PWY;PWY-5154
abcw3|00179	CDS	138939	139886	316	1	O	6	5	3	1			0.00146201	0.012355	0.0034191		N-acetyl-gamma-glutamyl-phosphate reductase	Wenzhouxiangella marina	ko00260;ko00300;ko00220	PWY-5154;GLUTORN-PWY;ARGSYNBSUB-PWY;ARG+POLYAMINE-SYN;ARGSYN-PWY
abcw3|00180	CDS	140039	141334	432	1	O	5	6	3	1			0.0122756	0.013741	0.0208711		Argininosuccinate lyase	Wenzhouxiangella marina	ko00720;ko00230;ko00362;ko00020;ko00252;ko00910;ko00330;ko00220	ARGSYNBSUB-PWY;PWY-4983;PWY-5;ARG+POLYAMINE-SYN;ARGSYN-PWY;PWY-5154;ARGININE-SYN4-PWY
abcw3|00181	bac_16SrRNA	141742	143298	519	1
abcw3|00182	tRNA	143418	143494	25.6667	1
abcw3|00183	tRNA	143504	143579	25.3333	1
abcw3|00184	bac_23SrRNA	143751	146639	963	1
abcw3|00185	bac_5SrRNA	146798	146909	37.3333	1
abcw3|00186	CDS	146867	147472	202	1
abcw3|00187	CDS	147507	148031	175	1						1		0.0179468	0.0274973	0.0224689		Putative ATP-dependent pepsin-like aspartate zinc peptidase	Immundisolibacter sp003526065
abcw3|00189	CDS	148028	149554	509	1	O	3	0	0	0	1	7	0	0.00454263	0		7 transmembrane helices usually fused to an inactive transglutaminase,Inactive transglutaminase fused to 7 transmembrane helices	Thioalkalivibrio_A thiocyanodenitrificans
abcw3|00192	CDS	149551	150498	316	1												alpha-L-glutamate ligase homolog	PLOWO2-02-64-14 sp001770325
abcw3|00193	CDS	150505	151803	433	-1	O	6	6	3	2		10				peptide uptake	Glutamate transporter homolog	GCA-2722315 sp002722315
abcw3|00195	CDS	151948	153639	564	1	O	6	6	3	2			0.033428	0.0833039	0.0534391		Glutamine--tRNA ligase	Wenzhouxiangella marina	ko00970;ko00251	TRNA-CHARGING-PWY
abcw3|00196	CDS	153676	155520	615	-1							6					AAA domain, putative AbiEii toxin, Type IV TA system,ABC transporter		ko02010
abcw3|00198	CDS	155513	155917	135	-1												Bacterial regulatory proteins, gntR family,Transcriptional regulator	Cellvibrio sp002483145	ko00300;ko00310
abcw3|00199	CDS	155991	157046	352	-1	O	6	5	3	2			0.0315354	0.0516815	0.0529566		Uroporphyrinogen decarboxylase	Wenzhouxiangella marina	ko00860	PWY0-1415;HEMESYN2-PWY;PWY-5920;PWY-5918;HEME-BIOSYNTHESIS-II
abcw3|00200	CDS	157043	158113	357	-1	O	6	5	3	2			0.0221316	0.0321913	0.0152031		3-dehydroquinate synthase	Wenzhouxiangella marina	ko00400	PWY-6164;ARO-PWY;COMPLETE-ARO-PWY;ALL-CHORISMATE-PWY
abcw3|00201	CDS	158110	158640	177	-1	O	6	5	3	2							Shikimate kinase	Wenzhouxiangella marina	ko00400	PWY-6163;ALL-CHORISMATE-PWY;COMPLETE-ARO-PWY;PWY-6165;ARO-PWY
abcw3|00202	CDS	158899	160404	502	1	O	0	1	2	2							tRNA sulfurtransferase	Bradymonas sediminis	ko00730
abcw3|00203	CDS	160428	160838	137	-1	O	1	0	0	0			0.0130501	0.00565602	0		Glyoxalase/Bleomycin resistance protein/Dioxygenase superfamily,Glyoxalase-like domain	Halomonas_A anticariensis
abcw3|00204	CDS	161085	161636	184	-1	O	1	1	2	0							3-demethylubiquinone-9 3-methyltransferase	Curvibacter_A sp001797315
abcw3|00205	CDS	161633	162052	140	-1	P	0	0	0	0			0.00614204	0.00276697	0.00469719		hypothetical protein	Aquisalimonas asiatica
abcw3|00206	CDS	162090	162458	123	-1								0	0.0252203	0.008828		Domain of unknown function (DUF4440),SnoaL-like polyketide cyclase,SnoaL-like domain	UBA2679 sp002354735
abcw3|00207	CDS	162560	163828	423	-1	O	0	2	1	1							hypothetical protein	Nitrospira sp900078535	ko03020
abcw3|00208	CDS	163838	164182	115	-1	O	0	2	1	1			0.011824	0	0.017786		hypothetical protein	Gilvimarinus chinensis
abcw3|00209	CDS	164320	165885	522	-1	O	3	2	1	0			0.00721864	0.0214294	0.0122098		3-hydroxy-3-methylglutaryl-coenzyme A reductase	GCA-2794515 sp002794515	ko00100	PWY-922;PWY-5910;PWY-6146;PWY-6174
abcw3|00210	CDS	166067	167746	560	1	O	0	2	2	2		2	0.00793743	0.00715441	0.00134269		Uncharacterized alpha/beta hydrolase domain (DUF2235)	Bin75 sp002238765
abcw3|00212	CDS	167778	168620	281	1								0.00774293	0.00582114	0.00116029			Alkalimonas amylolytica
abcw3|00213	CDS	168611	169045	145	1						3		0.0150557	0.00833034	0.00295611
abcw3|00215	CDS	169042	171516	825	-1	P	0	0	0	0	1	1	0.0245981	0.0606512	0.0355799	periplasmic peptidase	Met-zincin,Domain of unknown function (DUF5117),Domain of unknown function (DUF5118)	Tc-Br11-B2g6-7 sp001564055
abcw3|00218	CDS	171646	172953	436	-1						1	3	0.00604265	0.0044208	0.000746855			Saccharospirillum impatiens
abcw3|00221	CDS	173049	174194	382	-1	O	1	5	2	0	1		0.0190994	0.0168358	0.00822414		Beta-lactamase	GCA-2722315 sp002722315
abcw3|00223	CDS	174418	176028	537	1	P	0	0	0	0	1		0.0822993	0.166205	0.110273	periplasmic peptidase	M20/M28 family zinc metallopeptidase, Iap-like	Pseudohongiella sp002422225
abcw3|00225	CDS	176175	177839	555	1	O	0	0	0	0	1	5
abcw3|00228	CDS	177855	178808	318	-1	O	2	2	2	1			0.025861	0.017664	0.020779		Metallo-beta-lactamase superfamily	GCA-2862545 sp002862545
abcw3|00229	CDS	178869	179171	101	-1	P	0	0	0	0							Virulence-associated protein I	Methylosarcina_B lacus
abcw3|00230	CDS	179171	179374	68	-1	P	0	0	0	0							RelE-like toxin of type II toxin-antitoxin system HigB	Desulfomicrobium sp002841885
abcw3|00231	CDS	179657	180130	158	1	O	4	5	0	2							Domain of unknown function (DUF4442)	GCA-2722315 sp002722315
abcw3|00232	CDS	180093	181340	416	-1	O	5	5	3	2							Alpha/beta hydrolase family,PGAP1-like protein	UTPRO2 sp002840845
abcw3|00233	CDS	181483	182472	330	1								0.016286	0.0169225	0.0200116		Enoyl-[acyl-carrier-protein] reductase, mitochondrial	Pseudomonas_E sp000761545
abcw3|00234	CDS	182747	183760	338	1												2-methylene-furan-3-one reductase	Nonomuraea sp001083785	ko00010;ko00830;ko00350;ko00071;ko00641
abcw3|00235	CDS	183793	184047	85	-1												Toxin YoeB	Sulfuricurvum sp002327465		PWY-1921
abcw3|00236	CDS	184044	184295	84	-1	O	3	3	2	0							Antitoxin YefM	Sphingomonas mucosissima
abcw3|00237	CDS	184506	184973	156	1												Uncharacterised protein family (UPF0158)	Pseudomonas_G thermotolerans
abcw3|00238	CDS	184970	186592	541	1								0	0.00147956	0.00181073		SWIM zinc finger	Hydrocarboniphaga effusa
abcw3|00239	CDS	186602	187099	166	-1	O	0	0	0	0							Exonuclease	Methylocystis sp003134075	ko03030		cd06127_DEDDh_CAS-I
abcw3|00240	CDS	187292	188626	445	-1	P	0	0	0	0							HipA N-terminal domain,HipA-like C-terminal domain	Yoonia vestfoldensis
abcw3|00241	CDS	188616	188948	111	-1												Cro/C1-type HTH DNA-binding domain,Helix-turn-helix,Helix-turn-helix domain	Yoonia vestfoldensis	ko00361;ko00040;ko00500;ko00400;ko00940;ko00626
abcw3|00242	CDS	189167	189895	243	-1												Protein of unknown function DUF45	Thioalkalivibrio halophilus
abcw3|00243	CDS	189885	192965	1027	-1	O	3	3	1	2							Putative type-1 restriction enzyme MjaXP R protein	Thioalkalivibrio halophilus
abcw3|00244	CDS	193011	193673	221	-1													Halomonas sp900155385
abcw3|00245	CDS	193761	194852	364	-1	O	0	1	0	0							Macro domain	PALSA-129 sp003167255
abcw3|00246	CDS	194869	195324	152	-1	O	0	1	0	0							ssDNA thymidine ADP-ribosyltransferase, DarT	Nitrospira nitrosa
abcw3|00247	CDS	195667	196683	339	-1	P	0	0	0	0							Protein of unknown function (DUF1524)	Kiritimatiella glycovorans
abcw3|00248	CDS	196629	197768	380	-1	O	0	1	0	1							Protein of unknown function DUF262	Kiritimatiella glycovorans
abcw3|00249	CDS	197765	198595	277	-1	O	2	1	0	0			0.0016686	0.00139351	0.00235992		Type I restriction modification DNA specificity domain	Bin18 sp002238415
abcw3|00250	CDS	199134	201650	839	-1	O	3	2	1	2			0.00474522	0.00468238	0.00633267		type I restriction-modification system, M subunit	Thioalkalivibrio halophilus
abcw3|00251	CDS	201671	202588	306	-1												HNH endonuclease	Wenzhouxiangella marina
abcw3|00252	CDS	202659	203057	133	-1	O	3	4	3	0							dCTP pyrophosphatase 1	Wenzhouxiangella marina
abcw3|00253	CDS	203202	204410	403	-1												Fic/DOC family	UBA2239 sp002347615
abcw3|00254	CDS	204532	207699	1056	-1												DEAD/DEAH box helicase,Domain of unknown function (DUF3427),Helicase conserved C-terminal domain,PLD-like domain,Type III restriction enzyme, res subunit,SWI2/SNF2 ATPase	Spiribacter curvatus
abcw3|00255	CDS	208259	209386	376	-1	O	3	0	0	0	1						Ornithine racemase	Alcanivorax sp002726155		ARGORNPROST-PWY
abcw3|00257	CDS	209383	210597	405	-1	P	0	0	0	0							Domain of unknown function (DUF1611_C) P-loop domain,Domain of unknown function (DUF1611_N) Rossmann-like domain	Photobacterium profundum_A
abcw3|00258	CDS	210955	212103	383	-1							6					diguanylate cyclase (GGDEF) domain	UDEA-SF1 sp002995625
abcw3|00260	CDS	212169	212930	254	-1												Uncharacterized response regulatory protein VV2_1193	Wenzhouxiangella marina	ko00790;ko02030;ko02020;ko03090;ko04011
abcw3|00261	CDS	212927	214126	400	-1							4					Histidine kinase	Wenzhouxiangella marina	ko02020;ko03090
abcw3|00263	CDS	214143	215510	456	-1						1						Beta-lactamase	Wenzhouxiangella marina
abcw3|00265	CDS	215784	216977	398	1							8					Sodium-dependent phosphate transport protein 2A	Halorhodospira halophila
abcw3|00267	CDS	217010	217690	227	1								0.0494545	0.0454305	0.045978		PhoU domain	Aquisalimonas asiatica
abcw3|00268	CDS	217900	218961	354	1	P	0	0	0	0	1	5	0.00944488	0.00108954	0
abcw3|00271	CDS	219035	219598	188	-1	O	2	0	1	0			0	0.00419902	0		hypothetical protein	Thioalkalivibrio sp000381945
abcw3|00272	CDS	219624	219851	76	-1
abcw3|00273	tRNA	219991	220076	28.6667	1
abcw3|00274	CDS	220077	221099	341	1	O	4	0	1	0							hypothetical protein	Kushneria aurantia
abcw3|00275	CDS	221096	221680	195	1	O	4	0	1	0							Domain of unknown function (DUF4194)	Ectothiorhodospira sp000225005
abcw3|00276	CDS	221686	225057	1124	1	O	4	0	1	0			0.00426515	0.0108512	0.00261069		P-loop containing region of AAA domain,Putative exonuclease SbcCD, C subunit	Alkalilimnicola ehrlichii
abcw3|00277	CDS	225063	225602	180	-1	O	6	2	2	0							VapC ribonuclease Y4jK	Azospirillum lipoferum_B		PWY-1921
abcw3|00278	CDS	225617	225859	81	-1	O	3	1	2	0							Ribbon-helix-helix protein, copG family	Sinorhizobium americanum
abcw3|00279	CDS	225992	227191	400	1	O	4	0	1	0			0.00453251	0.00493431	0.00596414		Uncharacterized protein conserved in bacteria C-term(DUF2220),Uncharacterized protein conserved in bacteria N-term (DUF3322)	Alkalilimnicola ehrlichii
abcw3|00280	CDS	227311	229383	691	1	O	6	3	2	0	1		0.055302	0.0811325	0.0976405	lantibiotics	S9 family serine protease potentially involved in cleaving lantibiotic leader peptide	Wenzhouxiangella marina	ko00040
abcw3|00282	CDS	229479	231104	542	-1								0.00242935	0.00648702	0.00300842		Paromamine 6'-oxidase	GCA-2699025 sp002699025
abcw3|00283	CDS	231097	231522	142	-1												Gluconate 2-dehydrogenase subunit 3
abcw3|00284	CDS	231509	233740	744	-1							5	0	0.00370357	0.00434654	secretion systems	Probable microcin-H47 secretion/processing ATP-binding protein MchF hlyB	Enhygromyxa salina_B	ko02010
abcw3|00286	CDS	233754	234668	305	-1	O	1	0	0	0		1	0.0109672	0.0221022	0.0206884	secretion systems	Biotin-requiring enzyme,Biotin-lipoyl like,HlyD family secretion protein,Barrel-sandwich domain of CusB or HlyD membrane-fusion	UBA5704 sp002420005
abcw3|00288	CDS	234665	235528	288	-1						1		0.00469665	0.00835937	0.0136223	secretion systems	Biotin-lipoyl like,HlyD family secretion protein,Barrel-sandwich domain of CusB or HlyD membrane-fusion		ko00020;ko00310
abcw3|00290	CDS	236066	236254	63	1						1					lantibiotics	lanA, lantibiotic precursor peptide
abcw3|00292	CDS	236401	239229	943	1	O	1	0	0	1			0.00267597	0.00081658	0.000798444	lantibiotics	lanM/lanC/CnDR2 lantibiotic biosynthesis protein	Melittangium boletus
abcw3|00293	CDS	239324	241756	811	1	O	5	4	3	0	1	1	0.0602143	0.0522485	0.0581336		Domain of unknown function (DUF305),Domain of unknown function (DUF4142)	Idiomarina sp000218785
abcw3|00296	CDS	241805	242404	200	-1						3		0.138759	0.0538035	0.0717416			Thioalkalivibrio sp000376845
abcw3|00298	CDS	242535	245381	949	1	O	0	1	2	0
abcw3|00299	tRNA	245426	245501	25.3333	-1
abcw3|00300	CDS	245788	246288	167	1	P	0	0	0	0	1	1	0.0879017	0.00695077	0	secretion systems	Type II transport protein GspH	Thioalkalivibrio sp000377345
abcw3|00303	CDS	246344	246739	132	1	O	2	6	3	2	5	1	0.0238378	0.00892997	0.00994407	secretion systems	type IV pilus modification protein PilV,prepilin-type N-terminal cleavage/methylation domain	Thiohalobacter thiocyanaticus
abcw3|00306	CDS	246736	247914	393	1	O	4	5	3	2	4	1	0.0801324	0.0550414	0.0110513	secretion systems	prepilin-type N-terminal cleavage/methylation domain	GCA-2722315 sp002722315
abcw3|00308	CDS	247933	248523	197	1	O	4	5	1	2		1	0.0222944	0.026303	0.0088101	secretion systems	PilX N-terminal	Pseudomonas_E sp002379585
abcw3|00310	CDS	248549	251878	1110	1	O	4	5	0	2	1	1	0.19889	0.0709051	0.0314193	secretion systems	Neisseria PilC beta-propeller domain,PQQ enzyme repeat	Thioalkalivibrio_A denitrificans
abcw3|00313	CDS	251927	252871	315	-1	O	5	6	3	2			0.0280469	0.0263193	0.058397		Adenosine kinase	Wenzhouxiangella marina		PWY-5043
abcw3|00314	CDS	253039	254085	349	1	O	5	6	3	2			0.125442	0.125278	0.119602		Cell shape-determining protein MreB	Wenzhouxiangella marina
abcw3|00315	CDS	254092	255093	334	1	O	6	6	3	2			0.0012819	0.00697794	0.00195597		Cell shape-determining protein MreC	GCA-2722315 sp002722315
abcw3|00316	CDS	255090	255581	164	1	O	6	6	3	2		4					Rod shape-determining protein MreD	Wenzhouxiangella marina
abcw3|00318	CDS	255578	257425	616	1							1	0.0006941	0.00317527	0		Peptidoglycan D,D-transpeptidase MrdA	Wenzhouxiangella marina	ko00550	PWY-6471;PWY-5265;PEPTIDOGLYCANSYN-PWY
abcw3|00320	CDS	257422	258525	368	1							9					Peptidoglycan glycosyltransferase MrdB	Wenzhouxiangella marina		PWY-6385;PWY-6471;PWY-5265;PEPTIDOGLYCANSYN-PWY;PWY-6470
abcw3|00322	CDS	258670	259632	321	1	O	6	5	3	2	1		0.0137605	0.0322212	0.0226998		Membrane-bound lytic murein transglycosylase B	Wenzhouxiangella marina		LPSSYN-PWY;LIPA-CORESYN-PWY
abcw3|00324	CDS	259632	260417	262	1	O	6	6	3	2	3		0	0.00736799	0.00248952		(Housekeeping) Endolytic peptidoglycan transglycosylase RlpA	Wenzhouxiangella marina
abcw3|00326	CDS	260446	261609	388	1	O	6	6	3	2	1		0.0597013	0.0950957	0.0713947		(Housekeeping) D-alanyl-D-alanine carboxypeptidase DacC	Wenzhouxiangella marina		PWY-5265;PWY-6471;PEPTIDOGLYCANSYN-PWY
abcw3|00328	CDS	261619	261888	90	1	O	5	6	3	2			0.0239815	0.0833406	0.0999927		Protein of unknown function (DUF493)	GCA-2722315 sp002722315
abcw3|00329	CDS	261945	262658	238	1	O	5	6	3	2							Octanoyltransferase	Wenzhouxiangella marina	ko00785	PWY0-501
abcw3|00330	CDS	262660	264819	720	1	O	6	6	3	2	1	1	0.00251526	0.0119592	0.0286791		(Housekeeping) Carboxy-terminal signal peptidase (serine protease family)	Wenzhouxiangella marina
abcw3|00333	CDS	264831	266981	717	1	O	6	6	3	2							Primosomal protein N'	Wenzhouxiangella marina	ko03440	PWY-6502;PWY-6147;PWY-5354;PWY-6404;FOLSYN-PWY;PWY-6383;ALL-CHORISMATE-PWY
abcw3|00334	CDS	266988	269177	730	-1	P	0	0	0	0	3	1					Penicillin-binding protein 1C	Arhodomonas aquaeolei	ko00550	PWY-6471;PWY-5265;PEPTIDOGLYCANSYN-PWY;PWY-6470;PWY-6385
abcw3|00337	CDS	269177	274996	1940	-1	O	1	1	0	0	1	1	0.00443071	0.0166341	0.00492152		Alpha-2-macroglobulin family,Alpha-2-macroglobulin bait region domain,Bacterial Alpha-2-macroglobulin MG10 domain,MG2 domain	Arhodomonas aquaeolei
abcw3|00340	CDS	274993	280053	1687	-1						1		0.00313402	0.0115822	0.00405777			Arhodomonas aquaeolei
abcw3|00342	CDS	280201	281745	515	-1												Glutathione hydrolase proenzyme	Wenzhouxiangella marina	ko00590;ko00450;ko00480;ko00430
abcw3|00343	CDS	282074	282325	84	1	O	6	6	3	2			0.0718385	0.0187281	0.0966549		50S ribosomal protein L31 type B	GCA-2722315 sp002722315	ko03010
abcw3|00344	CDS	282521	282910	130	1	O	3	5	3	2	5	1	0.104669	0.0516596	0.00833677		Fimbrial protein	Halomonas beimenensis
abcw3|00347	CDS	282956	284221	422	-1	O	6	6	3	0		11					Major Facilitator Superfamily,Uncharacterised MFS-type transporter YbfB	Wenzhouxiangella marina
abcw3|00349	CDS	284297	285448	384	-1												Heme chaperone HemW	Wenzhouxiangella marina		PWY0-1415;HEMESYN2-PWY
abcw3|00350	CDS	285594	286211	206	-1	O	6	5	3	2			0.0043288	0.0135122	0.00843867		dITP/XTP pyrophosphatase	Wenzhouxiangella marina	ko00730;ko00230;ko00240	PWY-6502;PWY-5354;PWY-6147;PWY-6404;FOLSYN-PWY;PWY-6383;ALL-CHORISMATE-PWY
abcw3|00351	CDS	286192	286914	241	-1	O	5	5	3	2			0.0274927	0.0297414	0.0444491		Ribonuclease PH	Wenzhouxiangella marina	ko00240;ko00730;ko00230	PWY0-1479
abcw3|00352	CDS	286986	287855	290	1	O	6	5	3	2			0.0151201	0.0315033	0.0217731		hypothetical protein	Wenzhouxiangella marina
abcw3|00353	CDS	287845	288486	214	1	O	6	5	3	2			0.0101785	0.0038261	0.00612322		Guanylate kinase	Wenzhouxiangella marina	ko00230	PRPP-PWY;DENOVOPURINE2-PWY;PWY-6125
abcw3|00354	CDS	288539	288811	91	1	O	6	5	3	2			0.160435	0.00427344	0.0590515		DNA-directed RNA polymerase, omega subunit	Wenzhouxiangella marina	ko03020
abcw3|00355	CDS	288876	290990	705	1	O	6	5	3	2			0.00429228	0.00777843	0.00707208		Guanosine-3',5'-bis(diphosphate) 3'-pyrophosphohydrolase	Wenzhouxiangella marina	ko00230	PPGPPMET-PWY
abcw3|00356	CDS	291029	291634	202	1	O	1	2	0	2			0.0381258	0.00574044	0.0162024			GCA-2746155 sp002746155
abcw3|00357	CDS	291674	292060	129	1	O	6	5	3	2			0.104485	0.2212	0.0870683		RutC family protein in vnfA 5'region	Wenzhouxiangella marina
abcw3|00358	CDS	292067	294115	683	1	O	6	5	3	2			0	0.00227923	0.000955039		ATP-dependent DNA helicase RecG	Wenzhouxiangella marina	ko03440		cd09639_cas3_CAS-I,COG1203_cas3_CAS-I
abcw3|00359	CDS	294225	295367	381	-1	O	2	2	2	1	1	1	0.0611846	0.0376463	0.0481194			UBA2363 sp002344355
abcw3|00362	CDS	295554	296846	431	1												Transposase DDE domain,Transposase DDE domain group 1	BRH-c0 sp002388905
abcw3|00363	CDS	297227	298516	430	1	O	6	6	3	2			0.0861935	0.0698619	0.109338	citric acid cycle	Citrate synthase, chromosomal	Wenzhouxiangella marina		TCA-GLYOX-BYPASS;FERMENTATION-PWY;PWY-5464;ANARESP1-PWY;PWY-5913;PWY-561;PWY-5690;TCA;PWY-5750;PWY-6549;P105-PWY;REDCITCYC;GLYCOLYSIS-TCA-GLYOX-BYPASS;GLYOXYLATE-BYPASS
abcw3|00364	CDS	298657	299478	274	-1	O	6	4	3	2			0.00156363	0.0130228	0.0242104		Hydroxysteroid dehydrogenase-like protein 2	Wenzhouxiangella marina		PWY-4302;PWY-5479;PWY-5987;PWY-6113;PWY-5271;PWYG-321;PWY-5469;PWY-2821;PWY-5826
abcw3|00365	CDS	299552	301603	684	1	O	6	6	3	2		11					SNARE associated Golgi protein	Wenzhouxiangella marina
abcw3|00367	CDS	301533	302129	199	-1	O	6	4	3	0							ATP-dependent protease La (LON) substrate-binding domain	Wenzhouxiangella marina
abcw3|00368	CDS	302126	303448	441	-1	O	6	6	3	2			0.00298699	0.0114674	0.00467002		UDP-N-acetylmuramate--L-alanyl-gamma-D-glutamyl-meso-2,6-diaminoheptandioate ligase	Wenzhouxiangella marina	ko00300;ko00471;ko00550
abcw3|00369	CDS	303481	303981	167	-1	O	6	6	3	0		5						Wenzhouxiangella marina
abcw3|00371	CDS	304007	304243	79	1	O	6	5	3	2							Sulfurtransferase TusA	Wenzhouxiangella marina
abcw3|00372	CDS	304212	304772	187	-1	O	6	6	3	2			0.312908	0.178303	0.319643		Adenylate kinase	Wenzhouxiangella marina	ko00230;ko00252	PWY-5107;PRPP-PWY;DENOVOPURINE2-PWY;PWY-6126;PWY-6577
abcw3|00373	CDS	304962	306224	421	1	O	6	6	3	2	1		0.00829118	0.0254545	0.0178324		Pyrophosphate--fructose 6-phosphate 1-phosphotransferase	Wenzhouxiangella marina	ko00052;ko00051;ko00030;ko00010	PWY-5464;PWY-6531;PWY-1042
abcw3|00375	CDS	306316	308070	585	1	O	5	6	3	2			0.030141	0.0241591	0.0278083		Phosphoenolpyruvate carboxykinase [GTP]	Wenzhouxiangella marina	ko00620;ko00010;ko00020
abcw3|00376	CDS	308431	311337	969	1						1	1	2.81581	3.10522	2.00666	peptide uptake	TonB-dependent receptor for active transport across the outer membrane	Luteimonas abyssi
abcw3|00379	CDS	311917	313476	520	-1								0.00335481	0.00157025	0.0154452		hypothetical protein	Acidithiobacillus caldus
abcw3|00380	CDS	313469	313849	127	-1												IS66 Orf2 like protein	Chromatocurvus sp002868715
abcw3|00381	CDS	313849	314139	97	-1													Thiolapillus brandeum
abcw3|00382	CDS	314088	315035	316	-1	P	0	0	0	0	1						Tetratricopeptide repeat	Wenzhouxiangella marina	ko00230
abcw3|00384	CDS	315500	318589	1030	1						1		2.01047	2.42478	1.33449	peptide uptake	TonB-dependent receptor for active transport across the outer membrane	Paraglaciecola psychrophila
abcw3|00386	CDS	318994	319785	264	1	O	6	2	3	0	1	1	1.50936	1.9794	1.14377		DUF3450, potential function in chromosome partitioning or sensing	GCA-2722315 sp002722315
abcw3|00389	CDS	319800	321215	472	1						1	4	0.863543	0.720025	0.64335	peptide uptake	MotA/TolQ/ExbB proton channel family	GCA-2722315 sp002722315
abcw3|00392	CDS	321244	322209	322	1	O	5	6	3	2		4	0.176426	0.186243	0.1233	peptide uptake	Biopolymer transport protein ExbD/TolR,MotA/TolQ/ExbB proton channel family	GCA-2722315 sp002722315
abcw3|00394	CDS	322225	322635	137	1							1	0.179104	0.0203511	0.0451035	peptide uptake	Biopolymer transport protein exbD2	GCA-2722315 sp002722315
abcw3|00396	CDS	322632	323234	201	1	O	5	1	2	0		1	0.119058	0.0893144	0.33544	peptide uptake	TonB family C-terminal domain	GCA-2722315 sp002722315
abcw3|00398	CDS	323236	324681	482	1	O	6	6	3	2	1	1	0.205202	0.310329	0.211542		Tetratricopeptide repeat	GCA-2722315 sp002722315	ko00230
abcw3|00401	CDS	324747	326789	681	1	O	6	6	3	0			0.00955479	0.00925474	0.0165776		Anaphase-promoting complex, cyclosome, subunit 3,Tetratricopeptide repeat,Tetratricopeptide repeat,Tetratricopeptide repeat,Tetratricopeptide repeat,Tetratricopeptide repeat,Tetratricopeptide repeat,Tetratricopeptide repeat,Tetratricopeptide repeat	Wenzhouxiangella marina
abcw3|00402	CDS	326870	330829	1320	1						1	1	0.00132005	0.00714904	0.00205047		Histidine kinase-, DNA gyrase B-, and HSP90-like ATPase,His Kinase A (phospho-acceptor) domain,Two component regulator propeller,Y_Y_Y domain	Wenzhouxiangella marina	ko00620;ko02030;ko05111;ko00790;ko00230;ko02020;ko00010;ko04011;ko03090
abcw3|00405	CDS	330887	331471	195	1	O	6	6	3	2		1	0.196519	0.277966	0.191361		hypothetical protein	Wenzhouxiangella marina
abcw3|00407	CDS	331718	333610	631	1							4	0.00845148	0.0125982	0.00775276		Peptidase family M48,Tellurite resistance protein TerB	Wenzhouxiangella marina
abcw3|00409	CDS	333627	335261	545	-1	O	6	6	3	2			0.00313876	0.00353501	0.00119731		Alcohol dehydrogenase [acceptor]	Wenzhouxiangella marina	ko00626;ko00632;ko00260;ko00361	P421-PWY;PWY-6509;P221-PWY
abcw3|00410	CDS	335476	336540	355	-1	O	4	6	3	2							Putative S-adenosyl-L-methionine-dependent methyltransferase	Wenzhouxiangella marina
abcw3|00411	CDS	336645	337397	251	1								0.00354962	0.0046793	0.00260535		Pteridine reductase 1	Wenzhouxiangella marina
abcw3|00412	CDS	337548	338105	186	-1	O	6	4	3	2			0.0301048	0.0191187	0.0128632		Isochorismatase domain-containing protein 2	Wenzhouxiangella marina
abcw3|00413	CDS	338505	338990	162	-1												Bifunctional protein FolKE	Wenzhouxiangella marina	ko00790	FOLSYN-PWY;PWY-6548;ALL-CHORISMATE-PWY;PWY-6147
abcw3|00414	CDS	338987	339343	119	-1	O	6	6	3	2			0.00361756	0.0266175	0.00827304		dihydroneopterin aldolase,FolB domain	Wenzhouxiangella marina		PWY-6147;FOLSYN-PWY;ALL-CHORISMATE-PWY
abcw3|00415	CDS	339601	340587	329	-1	O	6	6	3	2							tRNA N6-adenosine threonylcarbamoyltransferase	Wenzhouxiangella marina
abcw3|00416	CDS	340647	340862	72	1	O	5	6	3	2			0.226908	0.330621	0.951711		30S ribosomal protein S21	Wenzhouxiangella marina	ko03010
abcw3|00417	CDS	340946	341398	151	1	O	6	6	3	2			0.0139593	0.00512812	0.00216588		Yqey-like protein	Wenzhouxiangella marina
abcw3|00418	CDS	341417	343168	584	1	O	6	5	3	2			0.000732198	0.000659707	0.000559957		DNA primase	Wenzhouxiangella marina	ko03030	PWY-882;PHOSLIPSYN2-PWY;PWY-5354;PWY-6476;THISYN-PWY;PWY4FS-4
abcw3|00419	CDS	343165	345057	631	1	O	6	6	3	2			0.033703	0.0523002	0.078721		RNA polymerase sigma factor RpoD	Wenzhouxiangella marina	ko03020
abcw3|00420	CDS	345202	345768	189	1	O	5	6	3	0			0.198298	0.171766	0.0970752		Polymer-forming cytoskeletal	Wenzhouxiangella marina
abcw3|00421	CDS	345825	346406	194	1	O	5	6	3	0			0.00459795	0.00820818	0			Wenzhouxiangella marina
abcw3|00422	CDS	346473	347216	248	1												Uncharacterized signaling protein CC_0091	Pseudomonas_E alcaligenes
abcw3|00423	CDS	347221	347475	85	-1	O	3	2	2	0							Smr domain	Thioalkalivibrio_A denitrificans
abcw3|00424	CDS	347491	348465	325	-1	P	0	0	0	0	1		0.00405641	0.0035612	0.00804605		OmpA family	Thioalkalivibrio sp000376845
abcw3|00426	CDS	348570	349769	400	-1								0.00106985	0.0149921	0.0051499		Ubiquinone hydroxylase UbiM	Kerstersia gyiorum	ko00360;ko00622;ko00361;ko00680;ko00626;ko00350;ko00340	PWY-2821;PWY-5991;PWY-5061;HCAMHPDEG-PWY;PWY-5701;PWY-6059;PWYQT-4471;PWY-5992;PWY-6197;PWY-3022;PWY-321;P421-PWY;PWY-5773;CAMALEXIN-SYN;PWY-5195;PWY-5203;PWY3O-19;PWYQT-4474;TOLUENE-DEG-3-OH-PWY;PWY-6014;PWY-5161;HISHP-PWY;PWYQT-4472;PWY-6526;P601-PWY;PWY-5469;PWYQT-4475;PWY-5990;TOLUENE-DEG-2-OH-PWY;PWYQT-4473;PWY-5479;PWY-581;PWY-5473
abcw3|00427	CDS	349895	351439	515	1	O	5	3	3	2	1		0.0579008	0.0400264	0.0473686		Putative amidase ARB_02965	Rhodohalobacter sp001564065	ko00220;ko00360;ko00380;ko00632	PWY-6548;PWY-0;LYSDEGII-PWY;PWY-1822;PWY-5784
abcw3|00429	CDS	351448	352779	444	-1	O	4	6	3	2		11				ectoine	Ectoine TRAP transporter large permease protein TeaC	Halomonas_D sp002286965
abcw3|00431	CDS	352772	353674	301	-1	O	2	1	3	0		6				ectoine	Tripartite ATP-independent periplasmic transporters, DctQ component	Halomonas_D utahensis
abcw3|00433	CDS	353837	354904	356	1						3		0.0404013	0.0412457	0.0580755	ectoine	Ectoine-binding periplasmic protein TeaA	Halomonas_D utahensis	0.447268
abcw3|00435	CDS	354941	355840	300	-1											ectoine	Ectoine dioxygenase	E85 sp003149435	ko00260	PWY-2821;PWY-5826;PWYG-321;PWY-5469;PWY-5987;PWY-6113;PWY-5271;PWY-4302;PWY-5479
abcw3|00436	CDS	356073	357038	322	1						1		0.0318442	0.0160604	0.0165418		Cyclophilin type peptidyl-prolyl cis-trans isomerase/CLD	Wenzhouxiangella marina
abcw3|00438	CDS	357114	358856	581	-1	O	5	3	3	0	1						Protein of unknown function (DUF3300)	Wenzhouxiangella marina
abcw3|00440	CDS	358951	359181	77	1							2
abcw3|00442	CDS	359183	359938	252	-1	O	6	5	3	2		7					Hemolysin-3	Wenzhouxiangella marina
abcw3|00444	CDS	359967	360932	322	1												diguanylate cyclase (GGDEF) domain	Wenzhouxiangella marina	ko03090;ko00230;ko04011;ko00790;ko02030;ko02020;ko05111
abcw3|00445	CDS	360955	361566	204	-1						1							FEN-1219 sp003155415
abcw3|00447	CDS	361553	361816	88	-1	O	2	0	0	0			0.0963202	0.122462	0.109375		Cell division topological specificity factor	Silanimonas lenta
abcw3|00448	CDS	361819	362628	270	-1								0.0275774	0.0455217	0.0620255		Septum site-determining protein MinD	UBA2363 sp002344355
abcw3|00449	CDS	362756	363448	231	-1	O	3	0	0	0			0.00385828	0.0117751	0.00848886		Probable septum site-determining protein MinC	GCA-002840015 sp002839995
abcw3|00450	CDS	363626	364033	136	1	O	0	0	0	0	1	1	0.0591603	0.0147021	0.0103961		UrcA family protein	Lysobacter concretionis
abcw3|00453	CDS	364193	365512	440	1	O	1	5	2	2	1		0.0529519	0.049357	0.0289809	periplasmic peptidase	M20 family zinc peptidase	GCA-2722315 sp002722315
abcw3|00455	CDS	365652	365861	70	1	P	0	0	0	0			0.176867	0.097675	0.0979905		Dodecin	Nitrosomonas sp900111165
abcw3|00456	CDS	365906	367789	628	1												ATP-binding protein Uup	Wenzhouxiangella marina	ko00910;ko02010
abcw3|00457	CDS	367865	368053	63	1						3
abcw3|00459	CDS	368070	369128	353	-1	O	6	1	1	0		1				periplasmic peptidase	S33 family serine aminopeptidase	Thioalkalivibrio sp000377205
abcw3|00461	CDS	369276	370313	346	1	O	4	0	0	0		2						Tc-Br11-B2g6-7 sp001564055
abcw3|00463	CDS	370403	371242	280	1	O	5	4	1	2			0.014132	0.0253627	0.00935508	aminoacid degradation	Tryptophan 2,3-dioxygenase	Chromobacterium sp001043705	ko00380	PWY-6309;PWY-6505;PWY-5651;PWY-3502;NADSYN-PWY;PWY-5655;TRPCAT-PWY;TRYPTOPHAN-DEGRADATION-1
abcw3|00464	CDS	371444	372808	455	-1	O	3	2	0	2			0.0132967	0.0112547	0.00646465	aminoacid degradation	Kynurenine 3-monooxygenase	BM003 sp002868855	ko00380	PWY-6309;NADSYN-PWY;PWY-5655;PWY-3502;TRYPTOPHAN-DEGRADATION-1;PWY-5651
abcw3|00465	CDS	372997	374295	433	-1	O	6	5	3	2			0.0116702	0.0116798	0.00980203	aminoacid degradation	Kynureninase	UDEA-SF1 sp002995625	ko00380	TRYPTOPHAN-DEGRADATION-1;TRPCAT-PWY;PWY-5655;NADSYN-PWY;PWY-3502;PWY-5651;PWY-6505;PWY-6309
abcw3|00466	CDS	374685	375503	273	-1	O	3	1	0	2			0.00470814	0.00152336	0.00239462	aminoacid degradation	Putative cyclase	USCg-Taylor sp002007425
abcw3|00467	CDS	375500	376522	341	-1	O	3	2	0	2			0.00396452	0.00579055	0.00575172	aminoacid degradation	2-amino-3-carboxymuconate-6-semialdehyde decarboxylase	Pseudoxanthomonas_A sp900104255	ko00380	PWY-6309;PWY-6505;PWY-5654;PWY-5647;TRYPTOPHAN-DEGRADATION-1;PWY-5652;PWY-5655
abcw3|00468	CDS	376525	377037	171	-1	O	4	2	0	2						aminoacid degradation	3-hydroxyanthranilate 3,4-dioxygenase	Wenzhouxiangella marina	ko00380	NADSYN-PWY;TRYPTOPHAN-DEGRADATION-1;PWY-5655;PWY-6505;PWY-6309;PWY-5647;PWY-5651;PWY-3502
abcw3|00469	CDS	377224	377649	142	-1								0.021144	0.0224866	0.0237896	aminoacid degradation	2-aminomuconate deaminase	ELB16-189 sp002398365		PWY-6505;PWY-5654;PWY-6210;PWY-5655;PWY-5647
abcw3|00470	CDS	377744	379243	500	-1								0.00171091	0.00388586	0.000654218	aminoacid degradation	2-aminomuconic semialdehyde dehydrogenase	UBA2363 sp002344355	ko00350;ko00330;ko00340;ko00561;ko00251;ko00641;ko00362;ko00260;ko00622;ko00380;ko00650;ko00010;ko00220;ko00620;ko00640;ko00626;ko00071;ko00281;ko00280;ko00310	TRYPTOPHAN-DEGRADATION-1;PWY-5655;PWY-6210;PWY-5654;PWY-5647;PWY-5652;PWY-6309;PWY-6505
abcw3|00471	CDS	379244	380020	259	-1						1		0.0320359	0.0121032	0.0113575	aminoacid degradation	Short-chain reductase protein NovJ	Lysobacter defluvii		P302-PWY;TOLSULFDEG-PWY;PWY-5392;PWY-6419;PWY-5466;PWY-5972;4TOLCARBDEG-PWY;PWY-481;SUCROSEUTIL2-PWY;CENTBENZCOA-PWY;LYSDEGII-PWY;PWY-5516;PWY-5184;PWY-6531;PWY1A0-6325;PWY-1186;PWY-5048;PWY-882;PWY-6501;ECASYN-PWY;PWY-5195;PWY-6577;PWY-6575;PWY-321
abcw3|00473	CDS	380312	380689	126	1												Photoactive yellow protein	Idiomarina loihiensis	ko02020;ko03030
abcw3|00474	CDS	380844	382031	396	1	O	2	2	2	0							4-coumarate--CoA ligase	Thiohalospira halophila	ko00071;ko00290;ko00650;ko00770	PWY-5135;PWY-6435;PWY-6320
abcw3|00475	CDS	382028	383605	526	1	P	0	0	0	0						aminoacid degradation	Tyrosine ammonia-lyase	Thiohalospira halophila	ko00910;ko00350;ko00340;ko00940
abcw3|00476	CDS	383556	383888	111	1	O	1	0	1	0							Protein of unknown function (DUF2835)
abcw3|00477	CDS	384125	385126	334	1	O	0	0	1	0			0.0131018	0.0177368	0.00488755		Restriction endonuclease	Thiohalospira halophila
abcw3|00478	CDS	385158	386639	494	1	O	2	2	1	0			0.00266588	0.00318546	0.00396351		Probable type I restriction enzyme BthVORF4518P M protein	GCA-2722315 sp002722315
abcw3|00479	CDS	387028	388197	390	1	P	0	0	0	0							Transposase DDE domain,Domain of unknown function (DUF4372)	Pseudomonas_E sp002282595
abcw3|00480	CDS	388358	389143	262	1	O	0	1	1	0							Type I restriction modification DNA specificity domain	Sphaerospermopsis kisseleviana
abcw3|00481	CDS	389221	389841	207	1	O	2	0	1	0							Transcriptional regulator, AbiEi antitoxin	Lacimicrobium alkaliphilum_B
abcw3|00482	CDS	389838	390749	304	1	O	2	0	0	0							Nucleotidyl transferase AbiEii toxin, Type IV TA system	Lacimicrobium alkaliphilum_B
abcw3|00483	CDS	390749	393151	801	1												Type I restriction enzyme EcoAI R protein	GCA-2722315 sp002722315
abcw3|00484	CDS	393176	393499	108	1							3
abcw3|00486	CDS	393626	394096	157	1	P	0	0	0	0							HTH domain,Homeodomain-like domain	Marinobacter excellens
abcw3|00487	CDS	394107	395150	348	1	P	0	0	0	0							Transposase for insertion sequence element IS21-like	Pseudomonas_D litoralis
abcw3|00488	CDS	395137	395877	247	1	P	0	0	0	0							Insertion sequence IS5376 putative ATP-binding protein	Pseudomonas_D pelagia
abcw3|00489	CDS	395926	396975	350	1							4						Haladaptatus sp001625445
abcw3|00491	tRNA	397139	397215	25.6667	-1
abcw3|00492	CDS	397224	397547	108	-1	O	6	4	1	0		1	0.0405237	0.0455071	0.120667		Protein of unknown function (DUF3144)	SZUA-36 sp003233115
abcw3|00494	CDS	397616	398476	287	-1												Malonyl-[acyl-carrier protein] O-methyltransferase	Wenzhouxiangella marina	ko00130;ko00340;ko00626;ko00350;ko00380;ko00450
abcw3|00495	CDS	398525	399244	240	1	O	6	6	3	2	1						DNA utilization protein YhgH	Wenzhouxiangella marina	ko00240
abcw3|00497	CDS	399241	402387	1049	-1	P	0	0	0	0	1	1	0.00084676	0.00111625	0.000623006			Sandaracinus amylolyticus
abcw3|00500	CDS	402448	403341	298	-1	O	6	6	3	2		9					4-hydroxybenzoate octaprenyltransferase	Wenzhouxiangella marina	ko00130	PWY-5134;PWY-5864;PWY-5816;PWY-5140;PWY-5893;PWY-5135;PWY-5857;PWY-6262;PWY-6403;PWY-5701;PWY-5064;PWY-5027;PWY-5855;PWY-5806;PWY-6404;POLYISOPRENSYN-PWY;PWY-5817;PWY-702;PWY-5808;PWY3O-19;PWY-4502;PWY-5873;PWY-6263;PWY-6383;PWY-5856;PWY-5783;PWY-5871;ALL-CHORISMATE-PWY;PWY-5132;PWY-2681;UBISYN-PWY;PWY-5805;PWY-5872;PWY-5133;PWY-6129;PWY-6520;PWY-724
abcw3|00502	CDS	403338	404042	235	-1	O	6	5	3	2	1	1					Sporulation related domain	Wenzhouxiangella marina	ko00550
abcw3|00505	CDS	404036	404764	243	-1								0.00352786	0.00642329	0.00538295		Type III pantothenate kinase	Wenzhouxiangella marina	ko00770	PWY-4242;PANTOSYN-PWY;COA-PWY;PWY-4221
abcw3|00506	CDS	404754	405701	316	-1	O	6	5	3	2			0.00135515	0.0164536	0.00516185		Bifunctional ligase/repressor BirA	Wenzhouxiangella marina		PWY0-1264
abcw3|00507	CDS	405691	406356	222	-1	O	6	5	3	0		5					Glycerol-3-phosphate acyltransferase	Wenzhouxiangella marina		PWY-5209;PWY-6404;PWY-6318;PWY-4801;ECASYN-PWY;PWY-6113;PWY-5268;PWY-6411;KDO-LIPASYN-PWY;PWY-6515;FASYN-INITIAL-PWY;PWY-6295;PWY-5139;PWY-5140;PWY0-881;PWY-5981;PWY-5393;PWY-6438;SOPHOROSYLOXYDOCOSANOATE-SYN-PWY;PWY-5437;CENTBENZCOA-PWY;THREOCAT-PWY;PWY-5307;PWY-6413;PWY-84;PWY-6310;PWY-5965;PWY-5477;PWY-6442;PWY-5184;PWY1A0-6325;PWY-6316;PWY-5987;PWY-5284;PWY-5400;PWY-6432;PWYG-321;PWY1-3;KDO-N…
abcw3|00509	CDS	406349	408172	608	-1	O	6	4	3	0			0.00877171	0.00253449	0.00536003		EDD domain protein, DegV family	Wenzhouxiangella marina
abcw3|00510	CDS	408184	408414	77	-1	O	4	5	3	2			0.0275512	0.0253032	0.0441567		Glutaredoxin-like domain (DUF836),Glutaredoxin	Wenzhouxiangella marina
abcw3|00511	CDS	408539	409909	457	1	O	6	5	3	2			0.0105926	0.00769128	0.0178036	aminoacid degradation	L-serine dehydratase	Wenzhouxiangella marina	ko00260;ko00272	SERDEG-PWY;PWY-3661
abcw3|00512	CDS	409940	410974	345	1						1	1				periplasmic peptidase	M23 family zinc metallopeptidase	Wenzhouxiangella marina
abcw3|00515	CDS	411088	411336	83	-1													Wenzhouxiangella marina
abcw3|00516	CDS	411392	412561	390	-1	P	0	0	0	0							Transposase DDE domain,Domain of unknown function (DUF4372)	Pseudomonas_E sp002282595
abcw3|00517	CDS	412687	414537	617	-1						1						Leucine Rich repeats (2 copies),Leucine rich repeat
abcw3|00519	CDS	414679	416907	743	-1						1		0.0100976	0.0168426	0.00219771		Leucine Rich Repeat,Leucine Rich repeats (2 copies),Leucine Rich repeat,Leucine rich repeat	Wenzhouxiangella marina
abcw3|00521	CDS	417118	418860	581	-1						1	1	0.006062	0.00403388	0.00112299		Leucine Rich Repeat	Wenzhouxiangella marina
abcw3|00524	CDS	419008	420555	516	-1													Wenzhouxiangella marina
abcw3|00525	CDS	421032	421496	155	-1												Gentamicin 3-N-acetyltransferase	Mizugakiibacter sediminis
abcw3|00526	CDS	421549	422241	231	-1	O	1	0	0	0		7					CPBP intramembrane metalloprotease	DTU087 sp001513495
abcw3|00528	CDS	422238	422759	174	-1													UBA8904 sp002347685
abcw3|00529	CDS	422949	424553	535	1								0.00744661	0.0282815	0.0125689		Peptide chain release factor 3	Wenzhouxiangella marina	ko00920;ko00230;ko00450
abcw3|00530	CDS	424525	426621	699	-1							6					ABC-2 type transporter,ABC transporter,FHA domain,Inner membrane component of T3SS, cytoplasmic domain		ko00230;ko02010
abcw3|00532	CDS	426878	428806	643	1								0.00619391	0.00980253	0.0101454		Phosphotransferase enzyme family,Protein kinase domain,Protein tyrosine kinase	Wenzhouxiangella marina	ko04360;ko04510;ko04110;ko02020;ko04140;ko04111;ko04011;ko00040;ko05012;ko04530;ko04010;ko02030;ko05221;ko00230
abcw3|00533	CDS	428815	429816	334	-1	O	4	6	3	2	3		0.0525567	0.0223635	0.00715094		Curli production assembly/transport component CsgG,Bacterial SH3 domain,Bacterial SH3 domain	GCA-2722315 sp002722315	ko00550;ko01032
abcw3|00535	CDS	430002	430397	132	-1	O	6	3	1	2							Peptide methionine sulfoxide reductase MsrB	Wenzhouxiangella marina
abcw3|00536	CDS	430417	431190	258	-1	O	4	5	3	2			0.0052449	0.00909494	0.0101253		Methyltransferase domain,Methyltransferase domain,Methyltransferase domain,Tellurite resistance protein TehB	Wenzhouxiangella marina	ko00130
abcw3|00537	CDS	431249	432196	316	1	O	6	6	3	0							Putative aminopeptidase	Wenzhouxiangella marina
abcw3|00538	CDS	432200	434404	735	1	O	6	6	3	2	1		0.00304543	0.010754	0.00190994		LPS-assembly protein LptD	Wenzhouxiangella marina
abcw3|00540	CDS	434435	435724	430	1	O	6	6	3	2	1		0.0315365	0.0400165	0.0532134		Chaperone SurA	Wenzhouxiangella marina
abcw3|00542	CDS	435728	436696	323	1	O	6	6	3	2			0.00826775	0.00721632	0.00404069		4-hydroxythreonine-4-phosphate dehydrogenase	Wenzhouxiangella marina	ko00750	PWY0-845;PYRIDOXSYN-PWY
abcw3|00543	CDS	436693	437478	262	1	O	6	5	3	2			0	0.00606965	0		Ribosomal RNA small subunit methyltransferase A	Wenzhouxiangella marina
abcw3|00544	CDS	437626	437988	121	-1						1		0	0	0.00272046		Protein of unknown function (DUF2782)	Wenzhouxiangella marina
abcw3|00546	CDS	438124	440799	892	1	O	5	6	3	2			0.0191255	0.0162486	0.0193997		DNA polymerase I	Wenzhouxiangella marina	ko03030;ko03420;ko03410;ko00230;ko03440;ko00240
abcw3|00547	CDS	441275	447412	2046	1						1	2	0.0105487	0.00493222	0.00180144		Bacterial Ig domain,Cadherin-like domain,Putative Ig domain,Immunoglobulin I-set domain,Immunoglobulin domain	Pseudomonas_D salegens
abcw3|00550	CDS	447451	447954	168	1	P	0	0	0	0			0.00998216	0.0139141	0		Phage Tail Collar Domain	Pseudaminobacter alhagi
abcw3|00551	CDS	447966	448469	168	1	P	0	0	0	0							Phage Tail Collar Domain	OLB17 sp001464455
abcw3|00552	CDS	448489	449013	175	1	O	0	3	0	2			0	0.0270505	0.00561949		Phage Tail Collar Domain	Pseudaminobacter alhagi
abcw3|00553	CDS	449013	449558	182	1	O	0	2	0	2							Acetyltransferase (GNAT) family,Acetyltransferase (GNAT) domain,Acetyltransferase (GNAT) domain,Acetyltransferase (GNAT) domain,Acetyltransferase (GNAT) domain,FR47-like protein	Aquimonas voraii
abcw3|00554	CDS	449572	449865	98	-1	O	0	2	0	2								SNC69-320 sp001725155
abcw3|00555	CDS	449962	451314	451	1	O	5	6	3	2			0.00764851	0.00953375	0.00745758		Bifunctional protein GlmU	Wenzhouxiangella marina	ko00540;ko00272;ko00300;ko00051;ko00920;ko00052;ko00530	UDPNAGSYN-PWY;UDPNACETYLGALSYN-PWY;OANTIGEN-PWY;PWY-6404
abcw3|00556	CDS	451407	451781	125	1	O	4	4	3	0		3	0.0999194	0.297123	0.123251		Domain of unknown function (DUF4870)	Wenzhouxiangella marina
abcw3|00558	CDS	451851	452996	382	1							4	0	0.00302842	0.00512451		Acyl-CoA desaturase	Wenzhouxiangella marina		PWY-5996
abcw3|00560	CDS	453061	453852	264	-1	O	5	6	3	2			0.00324617	0.00596266	0.00123529		3'-5' ssDNA/RNA exonuclease TatD	Wenzhouxiangella marina	ko03060
abcw3|00561	CDS	453906	454340	145	-1	P	0	0	0	0							HTH-type transcriptional regulator NsrR	GCA-2722315 sp002722315
abcw3|00562	CDS	454347	455552	402	-1	O	1	5	3	1		12					NnrS protein	Cellvibrio sp000953825
abcw3|00564	CDS	455534	455953	140	-1	O	2	4	2	1	1	3					Protein of unknown function (DUF454)	Halomonas sp000686925
abcw3|00567	tRNA	456223	456298	25.3333	-1
abcw3|00568	CDS	456421	458247	609	-1								0.000702091	0.0266314	0.01265		Indole-3-pyruvate decarboxylase	UBA2334 sp002344885	ko00380;ko00290;ko00770;ko00010;ko00650	PWY-581
abcw3|00569	CDS	458386	460242	619	-1	O	6	4	3	2							tRNA 5-methylaminomethyl-2-thiouridine biosynthesis bifunctional protein MnmC	Alcanivorax sp002354605
abcw3|00570	CDS	460385	460810	142	1	O	6	4	3	2		4					MerC mercury resistance protein	Wenzhouxiangella marina
abcw3|00572	CDS	460886	461275	130	1	O	6	5	3	2			0.10209	0.021686	0.0225162		Glycine cleavage system H protein	Wenzhouxiangella marina
abcw3|00573	CDS	461248	461916	223	-1	O	3	2	3	0							Endonuclease V	Wenzhouxiangella marina
abcw3|00574	CDS	461913	464456	848	-1	O	6	6	3	2			0.00209541	0.00232442	0.00319498		Bifunctional glutamine synthetase adenylyltransferase/adenylyl-removing enzyme	Wenzhouxiangella marina
abcw3|00575	CDS	464453	465235	261	-1	O	5	3	3	0							Putative glutamine amidotransferase Rv2859c	GCA-2722315 sp002722315	ko02020;ko00620;ko00790;ko00400	PRPP-PWY;PWY-5800;PWY-5381;HISTSYN-PWY
abcw3|00576	CDS	465232	466158	309	-1	O	5	3	3	0							Putative amidoligase enzyme	GCA-2722315 sp002722315
abcw3|00577	CDS	466739	467023	95	1	P	0	0	0	0
abcw3|00578	CDS	467262	468911	550	-1	O	6	6	3	2			2.33481	2.40098	2.38693		60 kDa chaperonin	Wenzhouxiangella marina	ko04940
abcw3|00579	CDS	468961	469251	97	-1	O	6	6	3	2			0.141936	0.332511	0.538606		10 kDa chaperonin	Wenzhouxiangella marina
abcw3|00580	CDS	469551	469871	107	1	O	6	5	3	2			0.00837174	0.0602331	0.0276437		Divalent-cation tolerance protein CutA	Wenzhouxiangella marina
abcw3|00581	CDS	469868	472141	758	1	O	6	6	3	2	1	9	0	0.00668647	0.00732083		Thiol:disulfide interchange protein DsbD	Wenzhouxiangella marina
abcw3|00584	CDS	472138	472686	183	1						1	1					Thioredoxin-like protein YneN	Wenzhouxiangella marina
abcw3|00587	CDS	472774	473220	149	1	O	6	6	3	2			0.00288427	0.0212997	0.00879122		3-dehydroquinate dehydratase	Wenzhouxiangella marina	ko00400	ALL-CHORISMATE-PWY;PWY-6163;COMPLETE-ARO-PWY;ARO-PWY;PWY-6165
abcw3|00588	CDS	473229	473720	164	1	O	6	6	3	2			0.0653041	0.0171902	0.0583587		Biotin carboxyl carrier protein of acetyl-CoA carboxylase	Wenzhouxiangella marina	ko00252;ko00061;ko00620;ko00640;ko00310;ko00020;ko00253;ko00280
abcw3|00589	CDS	473723	475072	450	1	O	6	6	3	2			0.0543344	0.076295	0.0694559		Biotin carboxylase	Wenzhouxiangella marina	ko00620;ko00670;ko00640;ko00251;ko00020;ko00280;ko00253;ko00230;ko00061;ko00252;ko00240;ko00220;ko00330	PWY0-1264
abcw3|00590	CDS	475192	475665	158	-1	O	6	4	3	2			0.0793461	0.00783002	0.00620793		CheW-like domain	Wenzhouxiangella marina
abcw3|00591	CDS	475671	481256	1862	-1								0.057556	0.0500883	0.0343671		CheW-like domain,Signal transducing histidine kinase, homodimeric domain,Histidine kinase-, DNA gyrase B-, and HSP90-like ATPase,Hpt domain,Response regulator receiver domain		ko00240;ko02020;ko03090;ko00010;ko04011;ko00790;ko02030;ko00620;ko05111;ko00230
abcw3|00592	CDS	481322	483364	681	-1	O	6	5	3	2		2	0.342969	0.190059	0.213264		Putative methyl-accepting chemotaxis AlkN	Wenzhouxiangella marina	ko02020;ko03090
abcw3|00594	CDS	483489	484067	193	-1	O	6	5	3	2			0.0782217	0.0639444	0.0378576		hypothetical protein	Wenzhouxiangella marina	ko03090;ko02020
abcw3|00595	CDS	484101	484667	189	-1	O	6	5	3	2			0.0641709	0.0356906	0.0623695		Response regulator receiver domain		ko00230;ko00790;ko00620;ko02030;ko05111;ko03090;ko00010;ko04011;ko00240;ko02020
abcw3|00596	CDS	484711	485646	312	1	O	6	5	3	2			0.011067	0.0101876	0.00483182		Glutathione synthetase	Wenzhouxiangella marina	ko00480;ko00251	GLUTATHIONESYN-PWY;PWY-4041
abcw3|00597	CDS	485643	486515	291	1	O	6	5	3	2		1	0	0.00397872	0.00112571	peptide uptake	TonB family C-terminal domain	Wenzhouxiangella marina
abcw3|00599	CDS	486566	487120	185	1	O	6	5	3	2							hypothetical protein	Wenzhouxiangella marina
abcw3|00600	CDS	487113	487553	147	1	O	6	5	3	2			0	0.00274388	0.0118488		Putative pre-16S rRNA nuclease	Wenzhouxiangella marina		PWY-1921
abcw3|00601	CDS	487546	488466	307	1	O	6	5	3	2			0.0142801	0.0469896	0.02833		Aspartate carbamoyltransferase	Wenzhouxiangella marina	ko00240;ko00251;ko00252	PWY-5686;PWY0-162;PRPP-PWY
abcw3|00602	CDS	488576	488776	67	1	O	2	1	2	0							Thiazole synthase	Arenimonas oryziterrae	ko00730
abcw3|00603	CDS	488784	489578	265	1	O	3	1	1	0			0.0933972	0.05548	0.0254295		Thiazole synthase	GCA-2722315 sp002722315	ko00730
abcw3|00604	CDS	489614	490297	228	1	O	6	6	3	2			0	0.00508294	0.00717678		tRNA (guanine-N(7)-)-methyltransferase	Wenzhouxiangella marina
abcw3|00605	CDS	490313	491239	309	-1								0.00138595	0.0013453	0.00317465		Farnesyl diphosphate synthase	Wenzhouxiangella marina	ko00900;ko00100	PWY-5910;PWY-6146;PWY-5123;POLYISOPRENSYN-PWY
abcw3|00606	CDS	491241	492062	274	-1	O	6	6	3	2	3	1	0.0046909	0.0355054	0.0256988		Outer membrane protein assembly factor BamD	Wenzhouxiangella marina
abcw3|00609	CDS	492132	493100	323	1												Ribosomal large subunit pseudouridine synthase D	Wenzhouxiangella marina		PWY-5377;PWY-5203;PWY-6109;PWY-6008;PWY-6115;PWY-112;PWY-5672;RIBOKIN-PWY;PWY-5992;PWY-6005
abcw3|00610	CDS	493081	493812	244	1	O	6	6	3	2							Polyphenol oxidase	Acidihalobacter_A ferrooxidans		PWY-5439;PWY-5476;PWY-5404;PWY-5787;PWY-5466
abcw3|00611	CDS	493851	495503	551	1	O	6	6	3	2			0.0142028	0.0468758	0.029286		CTP synthase	Wenzhouxiangella marina	ko00240	PWY0-162;PRPP-PWY;PWY-5687
abcw3|00612	CDS	495500	496306	269	1	O	6	6	3	2			0.0396089	0.0264718	0.0243154		2-dehydro-3-deoxyphosphooctonate aldolase	GCA-2722315 sp002722315	ko00400;ko00540	KDO-NAGLIPASYN-PWY;PWY-1269;PWY-5111;LPSSYN-PWY
abcw3|00613	CDS	496419	497702	428	1	O	6	6	3	2			0.18147	0.0804723	0.169481	glycolysis	Enolase	Wenzhouxiangella marina	ko00010	ANARESP1-PWY;PWY-5723;PWY-5464;P124-PWY;PWY-6146;ANAEROFRUCAT-PWY;P461-PWY;P341-PWY;PWY-5484;ANAGLYCOLYSIS-PWY;PWY-6142;P122-PWY;PWY-1042;GLYCOLYSIS-TCA-GLYOX-BYPASS;GLYCOLYSIS-E-D;P441-PWY;PWY-3801;GLYCOLYSIS;GLUCONEO-PWY
abcw3|00614	CDS	497741	498160	140	-1	O	6	0	0	0			0.0497649	0.057215	0.0618021		Similar to inosine dehydrogenase and some regulatory proteins	Oceanospirillum sanctuarii	ko00271;ko00480;ko00720;ko02060;ko00260;ko00230;ko00020;ko02010;ko00450
abcw3|00615	CDS	498187	498534	116	-1								0.0194378	0.0892025	0.0198301			UBA2357 sp002872475
abcw3|00616	CDS	498531	500057	509	-1	O	6	0	0	0		13					Protein of unknown function (DUF1538)	Alkalilimnicola ehrlichii
abcw3|00618	CDS	500299	501327	343	1	O	6	5	3	1	3		0.0199109	0.00350751	0.076274		Probable binding protein component of ABC iron transporter PA5217	Wenzhouxiangella marina	ko02010
abcw3|00620	CDS	501413	502915	501	1	O	6	5	3	1		11					Binding-protein-dependent transport system inner membrane component	Wenzhouxiangella marina	ko02010
abcw3|00622	CDS	503047	504120	358	1	O	6	6	3	2			0.0342906	0.0333129	0.0475883		Aminomethyltransferase	Wenzhouxiangella marina	ko00260;ko00910;ko00670	GLYCLEAV-PWY
abcw3|00623	CDS	504183	504671	163	-1	O	6	6	3	2			0	0.00474826	0.0040206		L-asparaginase 1	Wenzhouxiangella marina	ko00910;ko00252	ASPARAGINE-DEG1-PWY;ASPASN-PWY
abcw3|00624	CDS	504731	507391	887	1	O	6	4	3	2	1		0.00829684	0.0119296	0.00820212			Wenzhouxiangella marina
abcw3|00626	CDS	507345	507683	113	-1	O	6	6	3	0		4					Predicted membrane protein (DUF2069)	Wenzhouxiangella marina
abcw3|00628	CDS	507680	508279	200	-1	O	6	5	3	2			0.0066044	0.0424144	0.0229272		NAD(P)H dehydrogenase (quinone)	Wenzhouxiangella marina
abcw3|00629	CDS	508276	508626	117	-1	O	4	6	2	2			0.00765004	0.0033156	0.0084428		hypothetical protein	Thioalkalivibrio sp000377345		PWY-4202;PWY-4621
abcw3|00630	CDS	508682	509959	426	1	O	6	6	3	2		6					hypothetical protein	Wenzhouxiangella marina
abcw3|00632	CDS	509956	510411	152	1	O	6	6	3	2	1		0	0.00265303	0.00432391		Thiol-disulfide oxidoreductase ResA	Wenzhouxiangella marina
abcw3|00634	CDS	510404	510685	94	1	O	6	4	3	0							Acylphosphatase	Wenzhouxiangella marina	ko00620;ko00632;ko00010
abcw3|00635	CDS	510714	511304	197	-1	O	6	6	3	2							Ribonuclease HII	Wenzhouxiangella marina	ko03030
abcw3|00636	CDS	511288	512460	391	-1	O	6	6	3	2			0.00427441	0.00800671	0.000837064		Lipid-A-disaccharide synthase	Wenzhouxiangella marina	ko00540	KDO-NAGLIPASYN-PWY;NAGLIPASYN-PWY;LPSSYN-PWY
abcw3|00637	CDS	512472	513242	257	-1	O	6	6	3	2			0.00680136	0.00919296	0.0303373		Acyl-[acyl-carrier-protein]--UDP-N-acetylglucosamine O-acyltransferase	Wenzhouxiangella marina	ko00540	KDO-NAGLIPASYN-PWY;NAGLIPASYN-PWY;LPSSYN-PWY
abcw3|00638	CDS	513239	513706	156	-1	O	6	6	3	2			0.0142044	0.022745	0.02926		3-hydroxyacyl-[acyl-carrier-protein] dehydratase FabZ	Wenzhouxiangella marina	ko00061	CARNMET-PWY;PWY-6113;PWY-5367;PWY-5184;PWY-6282;PWY1A0-6325;PWY-6285;PWY-5971;BIOTIN-BIOSYNTHESIS-PWY;CENTBENZCOA-PWY;PWY-5061;FASYN-ELONG-PWY;PWY-6007;PWY-5156;PWY-6519;PWY-5989;PWY0-881;PWYG-321;PWY-5972
abcw3|00639	CDS	513727	514737	337	-1	O	6	6	3	2			0.00401172	0.00696325	0.00387232		UDP-3-O-acylglucosamine N-acyltransferase	Wenzhouxiangella marina	ko00540;ko00272;ko00300;ko00051;ko00920;ko00530	PWY-5987;PWY-5284;PWY-5400;NAGLIPASYN-PWY;PWY-6442;PWY-5184;PWY-5965;PWY-5477;PWY-6316;PWY1A0-6325;LPSSYN-PWY;PWY-6418;PWY-6397;PWY-6432;PWY-5972;PWYG-321;PWY1-3;KDO-NAGLIPASYN-PWY;PWY-6312;PWY-6412;PWY-5313;PWY-6113;PWY-5268;ECASYN-PWY;FASYN-INITIAL-PWY;KDO-LIPASYN-PWY;PWY-6411;PWY-6515;PWY-6318;PWY-5209;PWY-6404;PWY-4801;CENTBENZCOA-PWY;THREOCAT-PWY;PWY-5437;PWY-6310;PWY-6413;PWY-84;PWY-5307;PW…
abcw3|00640	CDS	514979	515557	193	-1	O	6	6	3	2	1	1	0.014041	0.0185884	0.0152698		Outer membrane protein (OmpH-like)	Wenzhouxiangella marina
abcw3|00643	CDS	515583	518021	813	-1	O	6	6	3	2	1		0.0504301	0.137614	0.0854795		Outer membrane protein assembly factor BamA	Wenzhouxiangella marina
abcw3|00645	CDS	518077	519450	458	-1	O	6	6	3	2		4	0.00194181	0.0130544	0.00926237		Regulator of sigma E protease	Wenzhouxiangella marina
abcw3|00647	CDS	519555	520367	271	-1	O	6	6	3	2		8					Phosphatidate cytidylyltransferase	Wenzhouxiangella marina	ko00564	PWY4FS-7;PHOSLIPSYN-PWY;PHOSLIPSYN2-PWY;PWY0-1319;PWY4FS-8;PWY-5981;PWY-5667
abcw3|00649	CDS	520360	521046	229	-1	O	6	6	3	2			0.00374449	0.0123498	0.0103248		Ditrans,polycis-undecaprenyl-diphosphate synthase ((2E,6E)-farnesyl-diphosphate specific)	Wenzhouxiangella marina	ko00900	POLYISOPRENSYN-PWY;PWY-5785
abcw3|00650	CDS	521092	521649	186	-1	O	6	6	3	2			0.125895	0.0316912	0.112863		Ribosome-recycling factor	Wenzhouxiangella marina
abcw3|00651	CDS	521723	522439	239	-1	O	6	6	3	2			0.0533995	0.0569428	0.0335666		Uridylate kinase	Wenzhouxiangella marina	ko00240;ko00260;ko00300
abcw3|00652	CDS	522488	523354	289	-1	O	5	6	3	2			0.474439	0.181448	0.624828		Elongation factor Ts	Wenzhouxiangella marina
abcw3|00653	CDS	523386	524426	347	-1	O	6	6	3	2			0.237837	0.322184	0.347529		30S ribosomal protein S2	Wenzhouxiangella marina	ko03010
abcw3|00654	CDS	524961	526109	383	1							4	0.0127327	0.0641524	0.00767899		Mechanosensitive ion channel	Wenzhouxiangella marina
abcw3|00656	CDS	526081	526698	206	-1												RNA polymerase sigma factor, sigma-70 family,RNA polymerase sigma factor, TIGR02999 family	MEBICO9517 sp003285105
abcw3|00657	CDS	526732	528246	505	-1						1	1	0.00802344	0.0110466	0.00536934		L-amino-acid oxidase	Salegentibacter flavus		ARGDEG-IV-PWY
abcw3|00660	CDS	528329	530332	668	-1							1	0.0104921	0.00473293	0.0014636		Tetratricopeptide repeat,TPR repeat,Tetratricopeptide repeat,Tetratricopeptide repeat,Tetratricopeptide repeat,Tetratricopeptide repeat,Tetratricopeptide repeat,Tetratricopeptide repeat,Transcriptional regulatory protein, C terminal	SMO-BIN1 sp003123965	ko04020;ko05012
abcw3|00662	CDS	530437	531900	488	1						1
abcw3|00664	CDS	532006	533706	567	-1	O	5	5	3	2			0.0276026	0.0420361	0.0473539		Proline--tRNA ligase	Wenzhouxiangella marina	ko00330;ko00970	TRNA-CHARGING-PWY
abcw3|00665	CDS	533858	534643	262	1	O	6	5	3	2		8					CDP-diacylglycerol--serine O-phosphatidyltransferase	Wenzhouxiangella marina	ko00564;ko00260	PHOSLIPSYN2-PWY;PWY-5669;PHOSLIPSYN-PWY
abcw3|00667	CDS	534630	535088	153	1	O	6	3	3	0			0.0116764	0	0.0113604		DNA polymerase III psi subunit	Wenzhouxiangella marina
abcw3|00668	CDS	535089	535565	159	1	O	6	5	3	2							ribosomal-protein-alanine acetyltransferase	Wenzhouxiangella marina	ko00220;ko00380
abcw3|00669	CDS	535687	536637	317	1	O	6	4	0	2							Nitrilase, bromoxynil-specific	Wenzhouxiangella marina	ko00380;ko00910;ko00632	PWY-581;PWY-5026
abcw3|00670	CDS	537022	539034	671	-1						1		0.0886374	0.141649	0.0470708	periplasmic peptidase	S9 family (serine) dipeptidyl aminopeptidase/acylaminoacyl peptidase (YuxL?)	Alkalimonas amylolytica	ko00040
abcw3|00672	CDS	539124	539789	222	1	O	0	1	1	1							Putative FMN-binding domain	Gilvibacter sp003229235
abcw3|00673	CDS	539786	542374	863	-1							3	0.00403979	0.00496107	0.00642361		PAS domain S-box protein	Nodosilinea antarctica	ko03030;ko00230;ko05111;ko00340;ko00620;ko02030;ko00790;ko04011;ko00010;ko03090;ko02020;ko00240
abcw3|00675	CDS	542481	544175	565	-1	O	1	0	0	0							Probable alpha-glucosidase	Stenotrophomonas acidaminiphila	ko00500;ko00052	GLYCOCAT-PWY;PWY-842
abcw3|00676	CDS	544450	547290	947	1						1		0.00093806	0.00463417	0.00420723	peptide uptake	TonB-dependent receptor	UBA11164 sp002420085
abcw3|00678	CDS	547399	548907	503	1							1					Flavin-dependent tryptophan halogenase RebH	Marinicaulis sp001657385
abcw3|00680	CDS	548967	550886	640	1	P	0	0	0	0	3						Alpha amylase, catalytic domain	Alkalimonas amylolytica	ko00500
abcw3|00682	CDS	550883	553294	804	1	O	0	0	0	0	1						Oligosaccharide 4-alpha-D-glucosyltransferase	Alkalimonas amylolytica	ko00500;ko00052
abcw3|00684	CDS	553446	553727	94	1	O	2	2	1	0							Helix-turn-helix domain,Helix-turn-helix,Helix-turn-helix domain	Thiohalospira halophila	ko00361;ko00040;ko00400;ko00500;ko00940;ko00626
abcw3|00685	CDS	553717	554988	424	1	O	2	2	1	0			0.00209788	0.00375043	0.00230413		Putative kinase Y4mE	Thiohalospira halophila		LIPA-CORESYN-PWY;LPSSYN-PWY
abcw3|00686	CDS	555163	556503	447	1	O	0	0	0	0		11					Sucrose transport protein SUT5	UBA985 sp003527555
abcw3|00688	CDS	556536	558200	555	1						3						Beta/alpha-amylase	UBA11164 sp002420085	ko00500	PWY-842
abcw3|00690	CDS	558424	559416	331	-1												HTH-type transcriptional regulator RegA	UBA11164 sp002420085
abcw3|00691	CDS	559530	560174	215	-1	P	0	0	0	0			0.0101309	0.00359448	0	glycolysis	KHG/KDPG aldolase	Mizugakiibacter sediminis	ko00330;ko00030;ko00040	HYDROXYPRODEG-PWY;GLYCOLYSIS-E-D;ENTNER-DOUDOROFF-PWY
abcw3|00692	CDS	560171	561169	333	-1	O	5	0	1	0						glycolysis	Glucokinase	UBA11164 sp002420085	ko00052;ko00010;ko00521;ko00500	ANAGLYCOLYSIS-PWY;TREDEGLOW-PWY;PWY-5661;P122-PWY;ANAEROFRUCAT-PWY;GLYCOCAT-PWY;P124-PWY;PWY0-1182
abcw3|00693	CDS	561169	563001	611	-1	O	3	0	1	0			0.00139958	0.00189152	0.00107034	glycolysis	Phosphogluconate dehydratase	Mizugakiibacter sediminis	ko00030	GLYCOLYSIS-E-D;ENTNER-DOUDOROFF-PWY
abcw3|00694	CDS	563003	563707	235	-1	O	3	0	1	0						glycolysis	6-phosphogluconolactonase	UBA11164 sp002420085	ko00030	GLYCOLYSIS-E-D;OXIDATIVEPENT-PWY;P122-PWY;PENTOSE-P-PWY;RUMP-PWY
abcw3|00695	CDS	563710	565164	485	-1	O	3	0	1	0						glycolysis	Glucose-6-phosphate 1-dehydrogenase	UBA11164 sp002420085	ko00030;ko00480	RUMP-PWY;PENTOSE-P-PWY;P122-PWY;GLYCOLYSIS-E-D;OXIDATIVEPENT-PWY
abcw3|00696	CDS	565309	565980	224	-1													Pseudomonas_M sp002286785
abcw3|00697	CDS	566365	571227	1621	1								0.000832061	0.00269625	0.00120715		diguanylate cyclase (GGDEF) domain	Contendobacter odensis	ko05221;ko00230;ko00040;ko04010;ko02030;ko02020
abcw3|00698	CDS	571241	574015	925	-1								0.0212407	0.0144171	0.0146159		Valine--tRNA ligase	Wenzhouxiangella marina	ko00970;ko00290	TRNA-CHARGING-PWY
abcw3|00699	CDS	574147	574548	134	-1	O	5	4	3	0			0	0.00301208	0.0049091		DNA polymerase III chi subunit, HolC	Wenzhouxiangella marina	ko03030
abcw3|00700	CDS	574827	576323	499	-1								0.119283	0.189875	0.104626		Probable cytosol aminopeptidase	Wenzhouxiangella marina	ko00330;ko00480	PWY-6018;PWY-5988
abcw3|00701	CDS	576387	577454	356	1							6	0.00360737	0.0193199	0.00670778		Lipopolysaccharide export system permease protein LptF	Wenzhouxiangella marina
abcw3|00703	CDS	577448	578530	361	1							6					LPS export ABC transporter permease LptG	Wenzhouxiangella marina
abcw3|00705	CDS	578552	578929	126	-1	O	5	5	3	2		3					RDD family	Wenzhouxiangella marina
abcw3|00707	CDS	579261	579977	239	1								2.26861	0.389614	0.491726
abcw3|00708	CDS	580020	580910	297	1												Tyrosine recombinase XerD	Wenzhouxiangella marina
abcw3|00709	CDS	581144	581869	242	1	O	6	5	3	2	1		0.0643505	0.0431349	0.0336669		Thiol:disulfide interchange protein DsbC	Wenzhouxiangella marina
abcw3|00711	CDS	581967	585800	1278	1	O	6	5	3	2			0.0176227	0.0245563	0.0202265		Phosphoribosylformylglycinamidine synthase	Wenzhouxiangella marina	ko00230	DENOVOPURINE2-PWY;PWY-6121;PWY-6122;PWY-6277;PRPP-PWY;PWY-841
abcw3|00712	CDS	585806	586477	224	1	O	5	5	3	2		4						Wenzhouxiangella marina
abcw3|00714	CDS	586572	588326	585	1								0.0137334	0.0194745	0.0196452	secretion systems	Type II secretion system protein E	Wenzhouxiangella marina	ko03090
abcw3|00715	CDS	588339	589550	404	1	O	5	5	3	2		3	0.00660599	0.00789604	0.00509878	secretion systems	Type II secretion system protein F	Wenzhouxiangella marina	ko03090
abcw3|00717	CDS	589605	590012	136	1						5	1	0.0783817	0.160722	0.0530835	secretion systems	Type II secretion system core protein G	Wenzhouxiangella marina	ko03090
abcw3|00720	CDS	590248	590652	135	1	O	6	5	3	2	1		0.00637122	0.00574044	0.00487246	secretion systems	Type II transport protein GspH	Wenzhouxiangella marina
abcw3|00722	CDS	590595	591125	177	1	O	6	5	3	2	4	1				secretion systems	prepilin-type N-terminal cleavage/methylation domain	Wenzhouxiangella marina
abcw3|00724	CDS	591122	591826	235	1	O	6	5	3	2	4	1				secretion systems	prepilin-type N-terminal cleavage/methylation domain	Wenzhouxiangella marina
abcw3|00726	CDS	591859	592716	286	1	O	6	5	3	2		1				secretion systems	Type II secretion system protein K	Wenzhouxiangella marina	ko03090
abcw3|00728	CDS	592713	593873	387	1	O	6	5	3	2		1	0.0222569	0.0121167	0.0103855	secretion systems	Fimbrial assembly protein (PilN)	Wenzhouxiangella marina
abcw3|00730	CDS	593845	594450	202	1	O	5	5	3	2		1	0	0.00382696	0.00161633	secretion systems	Type II secretion system (T2SS), protein M subtype b	Wenzhouxiangella marina
abcw3|00732	CDS	594447	595229	261	1	O	6	5	3	2		1	0.0135229	0.00906019	0.0212846			Wenzhouxiangella marina
abcw3|00734	CDS	595222	597420	733	1						3		0.0220582	0.0833734	0.0270043	secretion systems	Secretin XpsD	Wenzhouxiangella marina	ko03090
abcw3|00736	CDS	597445	597879	145	1	O	4	5	3	2	3		0.131863	0.158927	0.193438			Dokdonella sp002297645
abcw3|00738	CDS	598005	599546	514	1	O	4	6	3	2	1		0.339857	0.296655	0.247424			Wenzhouxiangella marina
abcw3|00740	CDS	599877	600959	361	1	O	4	5	3	0	1	1	0.0873488	0.119098	0.107907			Wenzhouxiangella marina
abcw3|00743	CDS	601060	602037	326	1						1	1	0.356365	0.25455	0.508862		PPIC-type PPIASE domain,PPIC-type PPIASE domain,PPIC-type PPIASE domain	Wenzhouxiangella marina
abcw3|00746	CDS	601997	602884	296	1	O	5	5	3	2		6					O-antigen export system permease protein RfbA	Wenzhouxiangella marina
abcw3|00748	CDS	602881	604062	394	1	O	5	6	3	2			0.0100326	0.00598829	0.00662538		O-antigen export system ATP-binding protein RfbB	Wenzhouxiangella marina	ko02010
abcw3|00749	CDS	604059	604892	278	1												Glycosyl transferase family 2,Glycosyltransferase like family 2	Wenzhouxiangella marina	ko01030
abcw3|00750	CDS	604955	605830	292	1								0.0146457	0.00798506	0.0126488		Mycolic acid cyclopropane synthetase,Methyltransferase domain,Methyltransferase domain,Methyltransferase domain,Methyltransferase domain,Putative S-adenosyl-L-methionine-dependent methyltransferase,Methyltransferase domain,Methionine biosynthesis protein MetW,ubiE/COQ5 methyltransferase family	Wenzhouxiangella marina	ko00450;ko00340;ko00130;ko00626;ko00380;ko00350
abcw3|00751	CDS	605827	606690	288	1								0.00594943	0.0110953	0.00681388		Glycosyl transferase family 2,Glycosyltransferase like family 2,Glycosyltransferase like family 2,Glycosyl transferase family 21,Glycosyl transferase family group 2	Wenzhouxiangella marina	ko00530
abcw3|00752	CDS	606687	607514	276	1	O	6	5	3	0			0.00334933	0.00139858	0.00473128		NAD dependent epimerase/dehydratase family	Wenzhouxiangella marina
abcw3|00753	CDS	607511	608431	307	1												1-deoxyxylulose-5-phosphate synthase YajO	Rhodospira trueperi		GAMMAHEXCHLORDEG-PWY
abcw3|00754	CDS	608583	610253	557	-1	O	6	4	3	2			0.0746099	0.0508702	0.0995112		Energy-dependent translational throttle protein EttA	Wenzhouxiangella marina	ko02010;ko00910
abcw3|00755	CDS	610645	611652	336	1								0.0181409	0.00697731	0.0187834		2-alkyl-3-oxoalkanoate reductase	Wenzhouxiangella marina	ko00130;ko00190;ko00071;ko05012;ko00300;ko00310;ko00051
abcw3|00756	CDS	611634	612221	196	-1							6					Putative manganese exporter	Thioalkalivibrio_A denitrificans
abcw3|00758	CDS	612221	612868	216	-1	O	6	5	3	0							Phosphotransferase enzyme family	Wenzhouxiangella marina	ko02020
abcw3|00759	CDS	613007	613327	107	1								0	0.00362839	0.0153543		putative regulatory protein, FmdB family	Wenzhouxiangella marina
abcw3|00760	CDS	613327	615093	589	1	O	6	5	3	2			0.0447946	0.0593337	0.049798		Aspartate--tRNA(Asp/Asn) ligase	Wenzhouxiangella marina	ko00970;ko00252	PWY490-4
abcw3|00761	CDS	615111	615740	210	1	O	6	5	3	2							Alpha/beta hydrolase family	Wenzhouxiangella marina
abcw3|00762	CDS	616053	617102	350	-1	O	6	5	3	0	1		0.00518187	0.0414099	0.0108445			Wenzhouxiangella marina
abcw3|00764	CDS	617503	618243	247	1	O	6	6	3	2			0.0144293	0.00156345	0.0307574		Probable transcriptional regulatory protein Noc_0137	Wenzhouxiangella marina
abcw3|00765	CDS	618313	618801	163	1	O	6	6	3	2							Crossover junction endodeoxyribonuclease RuvC	Wenzhouxiangella marina	ko03440
abcw3|00766	CDS	618798	619382	195	1	O	6	6	3	2			0.0137228	0.0181609	0.03072		Holliday junction ATP-dependent DNA helicase RuvA	Wenzhouxiangella marina	ko03440
abcw3|00767	CDS	619382	620425	348	1	O	6	6	3	2			0.00615089	0.0101995	0.00750367		Holliday junction ATP-dependent DNA helicase RuvB	Wenzhouxiangella marina	ko03440
abcw3|00768	CDS	620422	620832	137	1	O	6	6	3	2			0.00627752	0.00870273	0		Acyl-CoA thioesterase YbgC	Wenzhouxiangella marina		ALL-CHORISMATE-PWY;PWY-981;PWY0-1337;PWY-5996;PWY-6320;PWY-6453
abcw3|00769	CDS	620837	621532	232	1	O	6	6	3	2		3	0.0116705	0.0287699	0.020167		Tol-Pal system protein TolQ	Wenzhouxiangella marina
abcw3|00771	CDS	621529	621957	143	1							1	0.0272444	0.0367087	0.029787		Tol-Pal system protein TolR	Wenzhouxiangella marina
abcw3|00773	CDS	621984	622958	325	1	O	6	6	3	2		1	0.013154	0.0331378	0.0350933		protein TolA	Wenzhouxiangella marina
abcw3|00775	CDS	622912	624258	449	1	O	6	6	3	2	1		0.0313022	0.0575022	0.047853		Tol-Pal system protein TolB	Wenzhouxiangella marina	ko00040
abcw3|00777	CDS	624323	624850	176	1	O	6	6	3	2	3		1.08775	1.3194	0.835502		Outer membrane porin (ompA)	Wenzhouxiangella marina
abcw3|00779	CDS	624850	625686	279	1	O	6	6	3	2	1	1	0.037942	0.0299335	0.0248684		tol-pal system protein YbgF	Wenzhouxiangella marina
abcw3|00782	CDS	625845	626492	216	1												7-carboxy-7-deazaguanine synthase	Wenzhouxiangella marina
abcw3|00783	CDS	626672	627544	291	1								0.0253483	0.0316628	0.0335239		UTP--glucose-1-phosphate uridylyltransferase	Wenzhouxiangella marina	ko00300;ko00051;ko00030;ko00040;ko00540;ko00010;ko00500;ko00052;ko00272;ko00521;ko00530;ko00920	PWY-3821;COLANSYN-PWY;PWY-3801
abcw3|00784	CDS	627688	628485	266	1	O	6	4	3	2			0.0329532	0.0535259	0.0927162		3'(2'),5'-bisphosphate nucleotidase CysQ	Wenzhouxiangella marina	ko00920
abcw3|00785	CDS	628556	628873	106	-1	O	5	1	0	0		1						Wenzhouxiangella marina
abcw3|00787	CDS	629061	631799	913	-1	O	6	5	3	2	1		0.0517855	0.0751692	0.0462656	periplasmic peptidase	M16 family zinc metallopeptidase	Wenzhouxiangella marina
abcw3|00789	CDS	631929	632573	215	-1						1	1	0.00614148	0.00746693	0.00151814	energy metabolism	Peptide methionine sulfoxide reductase MsrA	Thioalkalivibrio_B nitratireducens
abcw3|00792	CDS	632570	633079	170	-1						1					energy metabolism	Peptide methionine sulfoxide reductase MsrB	Thioalkalivibrio_A denitrificans
abcw3|00794	CDS	633216	634088	291	-1	O	2	1	0	0								GCA-2722315 sp002722315
abcw3|00795	CDS	634423	635130	236	1							1					sortase	GCA-2722315 sp002722315
abcw3|00797	CDS	635127	635792	222	1	P	0	0	0	0	1	2						GCA-2722315 sp002722315
abcw3|00800	CDS	635859	636059	67	1	O	4	4	3	2							Dodecin	GCA-2722315 sp002722315
abcw3|00801	CDS	636385	637782	466	1												PAS domain S-box protein,diguanylate cyclase (GGDEF) domain	Dechloromonas sp002345845	ko00340;ko02030;ko02020;ko04011;ko03030;ko03090;ko00230
abcw3|00802	CDS	638025	638447	141	1	O	2	1	1	0							PRC-barrel domain	Aromatoleum aromaticum
abcw3|00803	CDS	638556	639692	379	1							4					Acyl-CoA desaturase 1	Wenzhouxiangella marina	ko01040	PWY-5996
abcw3|00805	CDS	639963	640457	165	1	P	0	0	0	0							Homeodomain-like domain,Helix-turn-helix domain,Transposase	Octadecabacter arcticus
abcw3|00806	CDS	640454	641509	352	1												DDE domain,Homeodomain-like domain,Integrase core domain,Integrase core domain	Halorhodospira halochloris
abcw3|00807	CDS	641528	641803	92	-1	P	0	0	0	0		2
abcw3|00809	CDS	641997	642410	138	1							2					Putative transmembrane protein (PGPGW)	UBA5793 sp002418285
abcw3|00811	CDS	642690	643412	241	1	O	0	1	2	0	1
abcw3|00813	CDS	643469	643885	139	-1	O	2	0	1	0	3	1						Nitrospira moscoviensis
abcw3|00816	CDS	644000	644977	326	1	O	1	0	0	0							Transposase for insertion sequence element IS4351	Limnohabitans sp001412535
abcw3|00817	CDS	644995	645180	62	1	P	0	0	0	0								UBA12481 sp001769295
abcw3|00818	CDS	645956	646195	80	-1												YgiT-type zinc finger domain
abcw3|00819	CDS	646311	646736	142	-1	O	1	0	1	0							PIN domain,PIN domain	FEB-10 sp003105185
abcw3|00820	CDS	646746	647006	87	-1	O	2	0	1	0							transcriptional regulator, AbrB family	Imhoffiella purpurea
abcw3|00821	CDS	647899	649206	436	-1												AAA domain	UBA4656 sp002405525
abcw3|00822	CDS	649415	649753	113	1	P	0	0	0	0
abcw3|00823	CDS	649805	650314	170	-1	O	1	0	0	0								Rhodanobacter denitrificans
abcw3|00824	CDS	650323	651432	370	-1	O	1	0	1	0							Helix-turn-helix domain,Helix-turn-helix,Helix-turn-helix domain,IrrE N-terminal-like domain	Frateuria_B sp001428405	ko00361;ko00500;ko00040;ko00230;ko00400;ko00940;ko00271;ko00626
abcw3|00825	CDS	651667	653556	630	-1								0.0116225	0.00618734	0.0113449		DNA topoisomerase 4 subunit B	Wenzhouxiangella marina
abcw3|00826	CDS	653628	654479	284	1	O	0	1	2	0							Nucleotide modification associated domain 3	Halomonas_B pantelleriensis
abcw3|00827	CDS	655144	655743	200	1							6					Predicted membrane protein (DUF2306)	Pseudohongiella sp002706685
abcw3|00829	CDS	655747	656154	136	1
abcw3|00830	CDS	656191	656409	73	-1
abcw3|00831	CDS	656448	657908	487	1							3					Acyltransferase	Longimonas halophila
abcw3|00833	CDS	657945	660365	807	1	O	3	5	2	2			0.00475811	0.00389406	0.00404055		AAA domain,Lon protease (S16) C-terminal proteolytic domain	Marinobacter segnicrescens
abcw3|00834	CDS	660368	661240	291	1	O	3	2	2	0							Universal stress protein family	Marinobacter sp002933275
abcw3|00835	CDS	661323	661805	161	-1													FEN-1219 sp003155415
abcw3|00836	CDS	661984	664578	865	-1	O	6	5	3	2			0.0361956	0.0393839	0.028958		aspartate kinase	Wenzhouxiangella marina	ko00260;ko00300;ko00220;ko00480	P101-PWY;PWY-5347;P4-PWY;THRESYN-PWY;MET-SAM-PWY;PWY-6562;PWY-5345;PWY-6559;PWY-724;DAPLYSINESYN-PWY;PWY-3001;HOMOSERSYN-PWY;PWY0-781;METSYN-PWY;PWY-6565
abcw3|00837	CDS	664694	665491	266	1	O	6	5	3	2			0.0033487	0.00296308	0.00737956		Protein phosphatase 2C,Protein phosphatase 2C,Stage II sporulation protein E (SpoIIE)	Wenzhouxiangella marina
abcw3|00838	CDS	665653	666183	177	1							1	0.120794	0.110288	0.0442816		FHA domain,Inner membrane component of T3SS, cytoplasmic domain	Wenzhouxiangella marina
abcw3|00840	CDS	666204	666872	223	-1	O	5	6	3	2			0.0621859	0.0503017	0.0750728		CRP-like protein Clp	Wenzhouxiangella marina	ko05111
abcw3|00841	CDS	667140	667931	264	1	O	5	5	3	0			0.014428	0.0258434	0.00657767		S-adenosylmethionine decarboxylase proenzyme	Wenzhouxiangella marina	ko00220;ko00271	ARG+POLYAMINE-SYN;ARGSPECAT-PWY;POLYAMSYN-PWY;POLYAMINSYN3-PWY;BSUBPOLYAMSYN-PWY
abcw3|00842	CDS	667975	671442	1156	-1	O	5	3	3	0		2	0.00940273	0.0179137	0.0166808		AAA domain,P-loop containing region of AAA domain	Wenzhouxiangella marina
abcw3|00844	CDS	671439	672695	419	-1	O	5	3	3	0			0.00306367	0.00835222	0.00467843		Calcineurin-like phosphoesterase,Calcineurin-like phosphoesterase superfamily domain	Wenzhouxiangella marina
abcw3|00845	CDS	672761	674668	636	-1	O	6	6	3	2			0.000672239	0.0112373	0.0123112		Probable ATP-binding protein YheS	Wenzhouxiangella marina	ko02010
abcw3|00846	CDS	674887	676056	390	-1							10					Sodium:dicarboxylate symporter family	GCA-2722315 sp002722315
abcw3|00848	CDS	676063	676809	249	-1	O	5	5	3	0							Protein of unknown function DUF45,Putative restriction endonuclease,WLM domain	Wenzhouxiangella marina
abcw3|00849	CDS	677055	679091	679	-1	O	6	5	3	2		16	0.0664771	0.0762707	0.0705484	energy metabolism	K(+)-stimulated pyrophosphate-energized proton pump	Wenzhouxiangella marina
abcw3|00851	CDS	679285	679644	120	-1	O	5	4	3	2			0.0140086	0.026125	0.0027301		6-carboxy-5,6,7,8-tetrahydropterin synthase	Wenzhouxiangella marina	ko00790
abcw3|00852	CDS	679821	680327	169	1	O	2	3	0	0								Wenzhouxiangella marina
abcw3|00853	CDS	680429	680962	178	1	O	5	6	3	2			0.220232	0.209782	0.138486	energy metabolism	Inorganic pyrophosphatase	GCA-2722315 sp002722315
abcw3|00854	CDS	680970	682166	399	-1												Methyltransferase domain,Methyltransferase domain,Methyltransferase domain,Methyltransferase domain,AdoMet dependent proline di-methyltransferase	GCA-2722315 sp002722315
abcw3|00855	CDS	682187	683134	316	1	O	0	1	1	0			0.00292402	0.00366295	0.00413048		Methyltransferase domain,Methyltransferase domain,Methyltransferase domain	GCA-2722315 sp002722315
abcw3|00856	CDS	683146	684081	312	-1	O	6	5	3	2							Ribosomal protein L11 methyltransferase	Wenzhouxiangella marina		PWY-5871;ALL-CHORISMATE-PWY;PWY-6142;PWY-6442;PWY-5507;PWY-1422;PWY-5041;PWY-6427;PWY-5987;PWY-6303;CO2FORM-PWY;PWY-6575;PWY-5479;PWY-6146;UBISYN-PWY;METHIONINE-DEG1-PWY;PWY-5872;PWY-6519;PWY-5467;PWY-5873;PWYG-321;PWY3O-19;PWY-5305;PWY-5856;PWY-5328;PWY-1581;BIOTIN-BIOSYNTHESIS-PWY;PWY-5975;PWY-4021;PWY-1061;PWY-5209;PWY-5855;PWY-6477;PWY-6113;PWY-3542;PWY-5773;PWY-2541;PWY-5729;PWY-5135;PWY-639…
abcw3|00857	CDS	684091	685056	322	-1	O	3	0	0	0	1		0.233229	0.355639	0.199304		Domain of unknown function (DUF4438)	SMTZ1-83 sp001563325
abcw3|00859	CDS	685165	685803	213	-1	O	5	0	0	0		3						Aliagarivorans marinus
abcw3|00861	CDS	685800	686534	245	-1	O	6	4	3	2			0	0.00157627	0.00133793		Ribosomal RNA small subunit methyltransferase E	Wenzhouxiangella marina		PWY-6292;PWY-5876;PWY-6151;PWY-5857;PWY-6424;PWY-5116;PWY-5864;CODH-PWY;PWY-2541;PWY-5135;PWY-5729;PWY-6395;PWY-5773;PWY-6113;PWY-3542;PWY-6477;PWY-1061;PWY-5855;PWY-5209;PWY-5975;PWY-4021;PWY-5305;PWY-1581;PWY-5328;PWY-5856;BIOTIN-BIOSYNTHESIS-PWY;PWYG-321;PWY-5873;PWY3O-19;PWY-6519;PWY-5467;CO2FORM-PWY;PWY-6575;PWY-5479;UBISYN-PWY;PWY-6146;METHIONINE-DEG1-PWY;PWY-5872;PWY-6427;PWY-5041;PWY-5987…
abcw3|00862	CDS	686628	687065	146	1	O	6	4	3	2	4	1	0.00612003	0.0106099	0.00224056	secretion systems	Type II secretion system core protein G	Wenzhouxiangella marina	ko03090
abcw3|00864	CDS	687037	687591	185	1	O	6	4	3	2	4	1				secretion systems	Type II secretion system protein H	Wenzhouxiangella marina	ko03090
abcw3|00866	CDS	687588	687947	120	1	O	6	4	3	2	5	1				secretion systems	Type II secretion system protein I	Wenzhouxiangella marina	ko03090
abcw3|00869	CDS	687944	688558	205	1						4	1				secretion systems	Type II secretion system protein J	Wenzhouxiangella marina	ko03090
abcw3|00871	CDS	688567	689484	306	1	O	6	4	3	2		1	0	0.00655256	0.00535172	secretion systems	Type II secretion system protein K	Wenzhouxiangella marina
abcw3|00873	CDS	689500	690672	391	1								0.00446448	0.00614586	0.00668038	secretion systems	GspL periplasmic domain,Type II secretion system (T2SS), protein L	Wenzhouxiangella marina
abcw3|00874	CDS	690669	691154	162	1	O	5	4	3	2		1	0.00265138	0.00745074	0.00404557	secretion systems	Type II secretion system (T2SS), protein M	Wenzhouxiangella marina
abcw3|00876	CDS	691147	691857	237	1	O	5	3	3	0	1	1	0.0147555	0.00332719	0.00138328	secretion systems	Type II secretion system (T2SS), protein N
abcw3|00879	CDS	691881	692663	261	1	O	5	4	3	2			0.0166509	0.0226024	0.0129073		Histidinol-phosphatase	Wenzhouxiangella marina	ko00340	PRPP-PWY;HISTSYN-PWY
abcw3|00880	CDS	692647	693213	189	1	O	6	3	3	0			0.0118901	0	0.00692912		ADP compounds hydrolase NudE	Wenzhouxiangella marina	ko00230	PWY-5354;PWY-6502;PWY-6147;PWY-6404;FOLSYN-PWY;ALL-CHORISMATE-PWY;PWY-6383
abcw3|00881	CDS	693332	693748	139	-1	O	6	4	3	2		4					Protoporphyrinogen IX oxidase	Wenzhouxiangella marina		CARNMET-PWY
abcw3|00883	CDS	694113	694454	114	1												Iron-sulfur cluster insertion protein ErpA	Wenzhouxiangella marina
abcw3|00884	CDS	694494	695315	274	1	O	6	5	3	2		5	0.00156363	0.00140883	0			Wenzhouxiangella marina
abcw3|00886	CDS	695390	696688	433	1						1	1	0.301931	0.528354	0.190135		Imidazolonepropionase	GCA-2722315 sp002722315	ko00340	PWY-5028;HISDEG-PWY;PWY-5030;HISHP-PWY
abcw3|00889	CDS	697016	698128	371	-1	O	6	4	3	0	1	1					CrtC N-terminal lipocalin domain,Lipocalin-like domain	GCA-2722315 sp002722315
abcw3|00892	CDS	698125	700560	812	-1	O	6	4	3	0		10	0.00420243	0.00445987	0.00145036		FtsX-like permease family,MacB-like periplasmic core domain	GCA-2722315 sp002722315	ko02010
abcw3|00894	CDS	700557	701240	228	-1												Lipoprotein-releasing system ATP-binding protein LolD	GCA-2722315 sp002722315	ko02010
abcw3|00895	CDS	701224	701655	144	-1							5					Protein of unknown function (DUF3429)	GCA-2722315 sp002722315
abcw3|00897	CDS	701995	702375	127	1	O	5	4	3	2			0	0	0.0594037	aminoacid degradation	Aspartate 1-decarboxylase	GCA-2722315 sp002722315	ko00252	PANTOSYN-PWY;PWY-5155
abcw3|00898	CDS	702390	703823	478	1	O	6	6	3	2			0.0250799	0.0308165	0.0465172	glycolysis	Glucose-6-phosphate isomerase	Wenzhouxiangella marina	ko00030;ko00500;ko00010	GLYCOLYSIS-E-D;GLYCOLYSIS-TCA-GLYOX-BYPASS;GLUCONEO-PWY;GLYCOLYSIS;PWY-3801;P122-PWY;ANAGLYCOLYSIS-PWY;PWY-6531;COLANSYN-PWY;PWY-5659;PWY-6142;ANAEROFRUCAT-PWY;P124-PWY;PWY-6146;P341-PWY;RUMP-PWY
abcw3|00899	CDS	703883	705892	670	-1						1		0.00260261	0.0175957	0.0129558	periplasmic peptidase	S9 family (serine) dipeptidyl aminopeptidase/acylaminoacyl peptidase (YuxL?)	Thioalkalivibrio versutus	ko00040
abcw3|00901	CDS	705926	706945	340	-1	O	5	5	3	0			0.0299548	0.0356227	0.0258649	glycolysis	Fructose-1,6-bisphosphatase class 1	Ectothiorhodospira sp000225005	ko00010;ko00051;ko00030	GLUCONEO-PWY;P185-PWY;GLYCOLYSIS;GLYCOLYSIS-E-D;P441-PWY;GLYCOLYSIS-TCA-GLYOX-BYPASS;PWY-5484;PHOTOALL-PWY;CALVIN-PWY;ANAEROFRUCAT-PWY;P461-PWY
abcw3|00902	CDS	707179	708174	332	1								0.00665161	0.00362408	0.00749392		Uncharacterized ABC transporter ATP-binding protein YadG	Thioalkalivibrio_A thiocyanodenitrificans	ko02010
abcw3|00903	CDS	708171	708956	262	1							6					Inner membrane transport permease YadH	Wenzhouxiangella marina
abcw3|00905	CDS	709092	712055	988	1	O	0	1	0	2	1						Hydrazine synthase alpha subunit middle domain	Marinicella sediminis
abcw3|00907	CDS	712073	712702	210	-1	P	0	0	0	0		6					hypothetical protein	Kiloniella spongiae
abcw3|00909	CDS	713704	716301	866	1	P	0	0	0	0			0.00402578	0.0166867	0.0206398	citric acid cycle	Aconitate hydratase A	Wenzhouxiangella marina	ko00720;ko00290;ko00630;ko00020;ko00300	GLYOXYLATE-BYPASS;PWY-5392;GLYCOLYSIS-TCA-GLYOX-BYPASS;PWY-5913;PWY-6549;P105-PWY;TCA-GLYOX-BYPASS;P23-PWY;REDCITCYC;PWY-561;PWY-5690;TCA;PWY-5750;FERMENTATION-PWY;PWY-5464;ANARESP1-PWY
abcw3|00910	CDS	716335	716907	191	-1	O	0	4	1	0			0.00916394	0.00615698	0.00342809		Glutathione S-transferase, N-terminal domain,Glutathione S-transferase, N-terminal domain,Glutathione S-transferase, N-terminal domain	Idiomarina maritima	ko00480
abcw3|00911	CDS	717299	729268	3990	1						1	1	0.00139619	0.000894137	0.000866165		YD repeat (two copies),RHS repeat-associated core domain,choice-of-anchor A domain	Lysobacter sp900114355
abcw3|00914	CDS	729825	731597	591	1												YD repeat (two copies),RHS repeat-associated core domain	Lysobacter sp001429785
abcw3|00915	CDS	732002	732193	64	1
abcw3|00916	CDS	732232	734190	653	1												YD repeat (two copies),RHS repeat-associated core domain	Marinicella litoralis
abcw3|00917	CDS	734283	734621	113	1
abcw3|00918	CDS	734631	738137	1169	1												YD repeat (two copies),RHS repeat-associated core domain	Marinicella litoralis
abcw3|00919	CDS	738161	738715	185	1
abcw3|00920	CDS	738931	739275	115	1
abcw3|00921	CDS	739259	739903	215	1												YD repeat (two copies)	Marinicella litoralis
abcw3|00922	CDS	739955	740479	175	1	P	0	0	0	0							Homeodomain-like domain,Helix-turn-helix domain,Transposase	Octadecabacter arcticus
abcw3|00923	CDS	740445	741500	352	1												DDE domain,Homeodomain-like domain,Integrase core domain,Integrase core domain	Halorhodospira halochloris
abcw3|00924	CDS	741694	742392	233	1												YD repeat (two copies)	Leucothrix sp003172895
abcw3|00925	CDS	742673	743908	412	1	O	6	1	1	2		1	0.00959326	0.0183699	0.0218205		2-methyl-aconitate isomerase	Alcanivorax sp002354605
abcw3|00927	CDS	743946	744722	259	-1												GAF domain,GAF domain	Fimbriiglobus ruber	ko00230;ko02020
abcw3|00928	CDS	744796	745944	383	1								0.0126446	0.00716756	0.0127942		Probable aspartate/prephenate aminotransferase	GCA-2722315 sp002722315	ko00310;ko00300	GLUTDEG-PWY;PWY-3001;PWY-6146;ASPARTATESYN-PWY;ASPASN-PWY;PWY-6318;PWY-5345;PWY-5913;PWY-5328;CYSTEINE-DEG-PWY;ASPARTATE-DEG1-PWY;PWY0-781;MALATE-ASPARTATE-SHUTTLE-PWY;P4-PWY;PWY-5347;THRESYN-PWY
abcw3|00929	CDS	745988	746317	110	-1							1
abcw3|00931	CDS	746565	747437	291	1												Glycine/sarcosine N-methyltransferase	GCA-2722315 sp002722315	ko00260	P541-PWY
abcw3|00932	CDS	747450	748319	290	1												Sarcosine/dimethylglycine N-methyltransferase	GCA-2722315 sp002722315	ko00340;ko00626;ko00350;ko00380;ko00450	P541-PWY
abcw3|00933	CDS	748332	749168	279	-1												haloacid dehalogenase-like hydrolase	Thioalkalivibrio versutus
abcw3|00934	CDS	749374	749694	107	1	O	0	0	0	2			0.0167435	0.0149451	0.00920961		Protein of unknown function (DUF1244)	Salinisphaera hydrothermalis
abcw3|00935	CDS	749743	750054	104	1											aminoacid degradation	3-hydroxyanthranilic acid dioxygenase	Chromohalobacter canadensis
abcw3|00936	CDS	750144	752045	634	-1						1		0.0313567	0.0922935	0.0426324		Glutathione hydrolase proenzyme	GCA-2722315 sp002722315	ko00480;ko00430;ko00590;ko00450
abcw3|00938	CDS	752206	752847	214	1							5						Thioalkalivibrio sp000377785
abcw3|00940	CDS	752884	753891	336	1							2	0.00254849	0.00582922	0.00418947			Thioalkalivibrio sp000377785
abcw3|00942	CDS	753949	754383	145	1						3							Brevundimonas subvibrioides
abcw3|00944	CDS	754423	755730	436	-1	O	4	2	2	0		12					Acyltransferase family	Halomonas sp003202205
abcw3|00946	CDS	755772	756128	119	1	O	5	2	2	1		1						Wenzhouxiangella marina	ko00920
abcw3|00948	CDS	756313	757326	338	1	O	1	0	0	0							HDOD domain	Thioalkalivibrio_A denitrificans
abcw3|00949	CDS	757418	759229	604	1	O	1	0	0	0	1	1					chlamydial polymorphic outer membrane protein repeat	UDEA-SF1 sp002995625
abcw3|00952	CDS	759255	760211	319	-1												Threonylcarbamoyl-AMP synthase	Ahrensia sp002698425
abcw3|00953	CDS	760218	761252	345	-1	O	6	3	3	2			0.0206373	0.0441745	0.0302477		Dihydroorotase	Halofilum ochraceum	ko00240	PRPP-PWY;PWY-5686;PWY0-162
abcw3|00954	CDS	761330	761905	192	-1	O	6	4	3	1		5					NnrU protein	Wenzhouxiangella marina
abcw3|00956	CDS	762081	763895	605	1	O	2	2	2	0	1		0	0.00325958	0.00323512		Vitamin B12 transporter BtuB	C00003060 sp001751085
abcw3|00958	CDS	764022	764339	106	1												Helix-turn-helix domain,Winged helix-turn-helix DNA-binding,Cro/C1-type HTH DNA-binding domain,Helix-turn-helix,Helix-turn-helix domain,IclR helix-turn-helix domain	2-02-FULL-47-50 sp001801885	ko00400;ko00500;ko00040;ko00361;ko00230;ko00626;ko00940
abcw3|00959	CDS	764329	765582	418	1	P	0	0	0	0			0.00220879	0.00564364	0.00467833		HipA N-terminal domain,HipA-like C-terminal domain	2-02-FULL-47-50 sp001801885
abcw3|00960	tRNA	765686	765762	25.6667	-1
abcw3|00961	CDS	765924	767330	469	1	O	6	6	3	2			0.00554464	0.0142053	0.0180379		Pyrimidine/purine nucleotide 5'-monophosphate nucleosidase	Thioalkalivibrio_B nitratireducens		PWY-5381;PWY-2681
abcw3|00962	CDS	767862	768314	151	1	O	6	6	3	2			0.0444825	0.132396	0.0629468		Transcriptional regulator MraZ	Wenzhouxiangella marina
abcw3|00963	CDS	768319	769263	315	1	O	6	6	3	2			0.00407839	0.00377651	0.00725261		Ribosomal RNA small subunit methyltransferase H	Wenzhouxiangella marina
abcw3|00964	CDS	769260	769526	89	1	O	6	6	3	2	1	1					Cell division protein FtsL	Wenzhouxiangella marina
abcw3|00967	CDS	769526	771220	565	1	O	6	6	3	2		1					Peptidoglycan D,D-transpeptidase FtsI	Wenzhouxiangella marina	ko00550	PEPTIDOGLYCANSYN-PWY;PWY-6471;PWY-5265
abcw3|00969	CDS	771217	772677	487	1	O	6	6	3	2			0.00642541	0.0261804	0.0187165		UDP-N-acetylmuramoyl-L-alanyl-D-glutamate--2,6-diaminopimelate ligase	Wenzhouxiangella marina	ko00300;ko00471;ko00550	PWY-6387;PWY-6385;PEPTIDOGLYCANSYN-PWY
abcw3|00970	CDS	772671	774005	445	1	O	6	6	3	2			0.00288427	0.0106009	0.0144388		UDP-N-acetylmuramoyl-tripeptide--D-alanyl-D-alanine ligase	Wenzhouxiangella marina	ko00550;ko00300;ko00471	PWY-6387;PWY-6385;PWY-6386;PWY-6471;PWY-5265;PEPTIDOGLYCANSYN-PWY;PWY-6470
abcw3|00971	CDS	774005	775084	360	1	O	6	6	3	2		10	0	0.00214267	0.000909345		Phospho-N-acetylmuramoyl-pentapeptide-transferase	Wenzhouxiangella marina	ko00550	PEPTIDOGLYCANSYN-PWY;PWY-6470;PWY-6471;PWY-5265
abcw3|00973	CDS	775089	776279	397	1	O	6	6	3	2		10					Probable peptidoglycan glycosyltransferase FtsW	Wenzhouxiangella marina		PWY-6385;PWY-6471;PWY-5265;PEPTIDOGLYCANSYN-PWY;PWY-6470
abcw3|00975	CDS	776276	777337	354	1	O	6	6	3	2			0.00944488	0.00339821	0.00702242		UDP-N-acetylglucosamine--N-acetylmuramyl-(pentapeptide) pyrophosphoryl-undecaprenol N-acetylglucosamine transferase	Wenzhouxiangella marina	ko01030;ko00510;ko00550	PWY-6471;PWY-5265;PEPTIDOGLYCANSYN-PWY;PWY-6470;PWY-6385
abcw3|00976	CDS	777334	778761	476	1							1	0.0207683	0.010945	0.00500987		UDP-N-acetylmuramate--L-alanine ligase	Wenzhouxiangella marina	ko00300;ko00471;ko00550	PEPTIDOGLYCANSYN-PWY;PWY-6470;PWY-6471;PWY-5265;PWY-6385;PWY-6386;PWY-6387
abcw3|00978	CDS	778758	779687	310	1	O	6	6	3	2			0.00287186	0.00627522	0.00632366		D-alanine--D-alanine ligase	Wenzhouxiangella marina	ko00550;ko00473	PWY-6387;PWY-6386;PWY-6385;PWY-5265;PWY-6471;PWY-6470;PEPTIDOGLYCANSYN-PWY
abcw3|00979	CDS	779687	780403	239	1	O	6	6	3	2	1	1					Cell division protein FtsQ,POTRA domain, FtsQ-type	Wenzhouxiangella marina
abcw3|00982	CDS	780396	781625	410	1	O	6	6	3	2			0.0279425	0.0191819	0.0166606		Cell division protein FtsA	Wenzhouxiangella marina
abcw3|00983	CDS	781744	782898	385	1	O	6	6	3	2			0	0.00204483	0.0180704		Cell division protein FtsZ	Wenzhouxiangella marina
abcw3|00984	CDS	783113	784027	305	1	O	6	6	3	2			0	0.00389333	0		UDP-3-O-acyl-N-acetylglucosamine deacetylase	Wenzhouxiangella marina	ko00540	NAGLIPASYN-PWY;PWY-5784;LYSDEGII-PWY;PWY-1822;LPSSYN-PWY;PWY-6548;KDO-NAGLIPASYN-PWY;PWY-0
abcw3|00985	CDS	784115	784462	116	-1								0.00400464	0	0.0198028		Dna[CI] antecedent, DciA	Wenzhouxiangella marina
abcw3|00986	CDS	784561	787290	910	1	O	6	6	3	2			0.0630981	0.0667213	0.105448		hypothetical protein	Wenzhouxiangella marina	ko03060
abcw3|00987	CDS	787307	788299	331	1	O	6	3	3	2							mutator mutT protein	Rudaea cellulosilytica	ko00230;ko03410;ko00730;ko00790	PWY-5354;PWY-6502;PWY-6147;FOLSYN-PWY;PWY-6404;ALL-CHORISMATE-PWY;PWY-6383
abcw3|00988	CDS	788296	789012	239	1	O	6	5	3	1							4'-phosphopantetheinyl transferase superfamily	Wenzhouxiangella marina
abcw3|00989	CDS	789014	790756	581	1						3						hypothetical protein	Alcanivorax_A sp003259185
abcw3|00991	CDS	790793	792442	550	-1							2	0.00795938	0.00787283	0.00415672		Probable protein kinase UbiB	Wenzhouxiangella marina	ko00130;ko02020	PWY-5479;PWY-581;PWY-5473;PWY-5469;PWY-6526;P601-PWY;PWYQT-4475;PWY-5990;TOLUENE-DEG-2-OH-PWY;PWYQT-4473;HISHP-PWY;PWYQT-4472;PWY-5203;PWY3O-19;PWYQT-4474;TOLUENE-DEG-3-OH-PWY;PWY-5161;PWY-6014;P421-PWY;PWY-321;PWY-5773;PWY-5195;CAMALEXIN-SYN;PWY-6197;PWY-3022;PWY-5061;HCAMHPDEG-PWY;PWY-5701;PWY-6059;PWYQT-4471;PWY-5992;PWY-5991;PWY-2821
abcw3|00993	CDS	792439	793050	204	-1	O	6	6	3	2			0.00647427	0.00378925	0.00480896		SCP-2 sterol transfer family	Wenzhouxiangella marina
abcw3|00994	CDS	793067	793792	242	-1								0.0069171	0.00651632	0.00135459		Ubiquinone/menaquinone biosynthesis C-methyltransferase UbiE	Wenzhouxiangella marina	ko00450;ko00130;ko00340;ko00350;ko00626;ko00380	PWY-6292;PWY-5876;PWY-6151;PWY-6424;PWY-5849;PWY-5857;PWY-5864;PWY-5116;CODH-PWY;PWY-5135;PWY-5729;PWY-5890;PWY-6395;PWY-2541;PWY-5773;PWY-6113;MENAQUINONESYN-PWY;PWY-3542;PWY-6477;PWY-5891;PWY-5209;PWY-5855;PWY-1061;PWY-5844;PWY-5892;PWY-5975;PWY-4021;PWY-5305;BIOTIN-BIOSYNTHESIS-PWY;PWY-5328;PWY-1581;PWY-5856;PWYG-321;PWY3O-19;PWY-5873;PWY-6263;PWY-6519;PWY-5467;PWY-5479;UBISYN-PWY;PWY-6146;PWY…
abcw3|00995	CDS	793868	794218	117	-1	O	6	4	3	0							Protein of unknown function (DUF971)	Wenzhouxiangella marina
abcw3|00996	CDS	794218	795780	521	-1							12	0.000820907	0.0038169	0.00250514		p-aminobenzoyl-glutamate transport protein	Wenzhouxiangella marina
abcw3|00998	CDS	796309	797763	485	1	O	1	0	1	0							Streptogrisin-C	Arsukibacterium perlucida
abcw3|00999	CDS	797773	799824	684	1	O	2	2	2	0	1		0.000624995	0.00281559	0.00110122			UBA2363 sp002344355
abcw3|01001	CDS	800069	801382	438	-1							10					Uncharacterized transporter YxjC	Wenzhouxiangella marina
abcw3|01003	CDS	801390	803948	853	1								0.105325	0.16395	0.0499165	peptide uptake	TonB-dependent Receptor Plug Domain,TonB dependent receptor	Wenzhouxiangella marina
abcw3|01004	CDS	804092	805135	348	1						1	1	0.00246035	0.00922292	0.00122674
abcw3|01007	CDS	805236	807485	750	1	O	6	6	3	2			0.00971545	0.0206157	0.00940319		DNA topoisomerase 4 subunit A	Wenzhouxiangella marina
abcw3|01008	CDS	807837	809615	593	1	O	1	2	1	2	1		0.0079771	0.0268641	0.00494971		conserved repeat domain		ko01032
abcw3|01010	CDS	809656	812697	1014	1						1	2	0.00388551	0.00352316	0.00192738		Protein of unknown function (DUF1573),Putative Ig domain
abcw3|01013	CDS	812838	814790	651	-1						1	4	0.0327283	0.0362834	0.011835		Beta-lactamase	Aquimonas voraii
abcw3|01016	CDS	814929	815804	292	1						1	1	0.0136649	0.0324668	0.0203973		Sigma factor SigB regulation protein RsbQ	Desulfonatronum lacustre
abcw3|01019	CDS	815863	816762	300	-1	P	0	0	0	0	1	1	0.0527014	0.0104511	0.0115504		TraB family	Alkalitalea saponilacus
abcw3|01022	CDS	816896	818092	399	-1	O	0	1	0	0		6	0.00864782	0.00193271	0		ABC-2 family transporter protein	HLUCCA01 sp001314545
abcw3|01024	CDS	818089	819009	307	-1	P	0	0	0	0			0.0187951	0.0243817	0.0106479		Uncharacterized ABC transporter ATP-binding protein YhaQ	HLUCCA01 sp001314545	ko02010
abcw3|01025	CDS	819370	820743	458	1						1	2	0.19347	0.221199	0.190811			Thioalkalivibrio_A thiocyanodenitrificans
abcw3|01028	CDS	820824	821426	201	-1												Uncharacterized transcriptional regulatory protein YvfU	GCA-2722315 sp002722315	ko00790;ko02020;ko05111;ko02030;ko03090;ko04011
abcw3|01029	CDS	821423	822541	373	-1							5					Sensor histidine kinase YvfT	Mor1 sp001664505	ko00230;ko02020
abcw3|01031	CDS	822915	823646	244	1	O	0	0	0	0							Tetratricopeptide repeat
abcw3|01032	CDS	823673	825040	456	-1						1						Beta-lactamase
abcw3|01034	CDS	825215	826180	322	1								0.0109531	0.00479264	0.00101209		Daunorubicin/doxorubicin resistance ATP-binding protein DrrA	Thermocrispum agreste	ko02010
abcw3|01035	CDS	826177	826962	262	1							5					Daunorubicin/doxorubicin resistance ABC transporter permease protein DrrB	Aquisalimonas asiatica
abcw3|01037	CDS	827042	827920	293	1								0.0283523	0.0161192	0.001118		Nod factor export ATP-binding protein I	Hyphobacterium sp003129605	ko02010
abcw3|01038	CDS	827931	831509	1193	1	O	1	1	0	0		13	0.00146069	0.00731531	0.00109417		ABC-2 family transporter protein,Peptidase family M1 domain	Alteromonas sp002691125
abcw3|01040	CDS	832489	836178	1230	-1							1						Pseudarcicella hirudinis
abcw3|01042	CDS	836355	837524	390	1	P	0	0	0	0							Transposase DDE domain,Domain of unknown function (DUF4372)	Pseudomonas_E sp002282595
abcw3|01043	CDS	837487	837936	150	-1						1	1						Bizionia_B sp001678685
abcw3|01046	CDS	838228	838596	123	-1	P	0	0	0	0	1						Domain of unknown function (DUF4168)	Halomonas heilongjiangensis
abcw3|01048	CDS	839172	842648	1159	1	O	4	2	0	0			0.00450487	0.00579044	0.00253042			GCA-2722315 sp002722315
abcw3|01049	CDS	842693	842908	72	1	P	0	0	0	0								Wenzhouxiangella marina
abcw3|01050	CDS	842875	843102	76	1	O	1	1	0	0							Phage derived protein Gp49-like (DUF891)	Wenzhouxiangella marina
abcw3|01051	CDS	843102	843515	138	1	O	1	1	0	0							Cro/C1-type HTH DNA-binding domain,Helix-turn-helix,Helix-turn-helix domain,Helix-turn-helix domain	Wenzhouxiangella marina	ko00940;ko00626;ko00361;ko00500;ko00400;ko00040
abcw3|01052	CDS	843493	843957	155	1	O	1	1	0	0			0	0.00249746	0.00211984	secretion systems	Preprotein translocase subunit SecB	Wenzhouxiangella marina
abcw3|01053	CDS	844123	844533	137	-1	P	0	0	0	0							Insertion sequence IS21 putative ATP-binding protein	Pseudomonas_D yangmingensis
abcw3|01054	CDS	844497	844862	122	-1	P	0	0	0	0							Insertion sequence IS5376 putative ATP-binding protein	Pseudomonas_D pelagia
abcw3|01055	CDS	844849	846375	509	-1	O	0	1	1	0							Transposase for insertion sequence element IS21-like	Pseudomonas_D pelagia
abcw3|01056	CDS	846577	847599	341	-1							1						Rhodopirellula sp000346425
abcw3|01058	CDS	847804	848142	113	-1	O	1	1	0	0							Helix-turn-helix,Helix-turn-helix domain,Helix-turn-helix domain	Rhodospirillum_A centenum	ko00230;ko00040;ko00400;ko00500
abcw3|01059	CDS	848774	850246	491	1							1					NAD(P)-binding Rossmann-like domain,FAD-NAD(P)-binding,Pyridine nucleotide-disulphide oxidoreductase	Mycolicibacterium goodii_A
abcw3|01061	CDS	850636	850983	116	1							3
abcw3|01063	CDS	851347	852072	242	1												RNA polymerase sigma factor, sigma-70 family	GCA-2722315 sp002722315
abcw3|01064	CDS	852069	852548	160	1	O	2	2	1	0		1						GCA-2722315 sp002722315
abcw3|01066	CDS	852551	853447	299	1	O	2	4	1	0	1		0.0269138	0.011869	0.0174803		Putative adhesin	GCA-2722315 sp002722315
abcw3|01068	CDS	853522	855585	688	1	O	0	3	3	0	1		0.000670354	0.0069411	0.00361061	peptide uptake	TonB-dependent Receptor Plug Domain	Lysobacter sp001427225
abcw3|01070	CDS	855882	856709	276	1	O	0	1	3	1	1						MltA-interacting protein MipA	Arsukibacterium tuosuensis
abcw3|01072	CDS	856839	858092	418	-1	P	0	0	0	0							HipA N-terminal domain,HipA-like C-terminal domain	Limnohabitans sp003063665
abcw3|01073	CDS	858085	858423	113	-1												Helix-turn-helix domain,Helix-turn-helix,Helix-turn-helix domain	Rhodanobacter fulvus	ko00271;ko00626;ko00940;ko00400;ko00500;ko00040;ko00361
abcw3|01074	CDS	858897	859754	286	1						1		0.0155685	0.0254628	0.0231177			QGGB01 sp003150675
abcw3|01076	CDS	859754	862354	867	1						1		0.000531794	0.00223908	0.000752121			Fen-1268 sp003170475
abcw3|01078	CDS	862431	863000	190	1	O	0	0	0	0	1	1					Domain of unknown function (DUF4402)	HRBIN33 sp002923375
abcw3|01081	CDS	863060	863587	176	1	P	0	0	0	0	1						Domain of unknown function (DUF4402)	HRBIN33 sp002923375
abcw3|01083	CDS	863804	865723	640	1						1	1	0.00205677	0.0151828	0.00101931		Protein of unknown function (DUF1573)
abcw3|01086	CDS	866285	866932	216	-1	P	0	0	0	0							Metallo-beta-lactamase superfamily	SW121 sp003259155
abcw3|01087	CDS	867040	867501	154	1	P	0	0	0	0	1						Redox-sensitive transcriptional activator SoxR	Pseudomonas_E mendocina_A
abcw3|01089	CDS	867528	869495	656	-1	O	6	5	3	2			0.00135482	0.00234876	0.00198641		ATP-dependent RNA helicase DeaD	Wenzhouxiangella marina	ko00790;ko00230
abcw3|01090	CDS	869742	870323	194	1	O	2	0	0	0	1
abcw3|01092	CDS	870391	871548	386	-1						1							Hyphobacterium sp002692855
abcw3|01094	CDS	871623	871991	123	-1												Helix-turn-helix domain,Bacterial regulatory helix-turn-helix proteins, AraC family	Hyphobacterium sp002692855
abcw3|01095	CDS	872503	873384	294	-1
abcw3|01096	CDS	873524	874501	326	-1	O	3	4	3	2		10					Sodium Bile acid symporter family	Desulfonatronovibrio hydrogenovorans
abcw3|01098	CDS	874513	874941	143	-1												Ribonuclease VapC	SZUA-309 sp003228415		PWY-1921
abcw3|01099	CDS	874938	875180	81	-1	O	5	1	1	0							Antidote-toxin recognition MazE, bacterial antitoxin	Thiohalobacter sp002699185
abcw3|01100	CDS	875236	876219	328	-1	O	5	4	0	2							NUDIX domain,NADH pyrophosphatase-like rudimentary NUDIX domain,NADH pyrophosphatase zinc ribbon domain	GCA-2722315 sp002722315	ko00230;ko00790
abcw3|01101	CDS	876264	877946	561	-1	P	0	0	0	0	1						autotransporter-associated beta strand repeat,T5SS/PEP-CTERM-associated repeat	Sphingopyxis terrae
abcw3|01103	CDS	878048	879124	359	-1	O	3	4	2	2							Anaphase-promoting complex, cyclosome, subunit 3,Coatomer epsilon subunit,TPR repeat,Tetratricopeptide repeat,Tetratricopeptide repeat,Tetratricopeptide repeat,Tetratricopeptide repeat,Tetratricopeptide repeat,Tetratricopeptide repeat,Tetratricopeptide repeat,Tetratricopeptide repeat,Tetratricopeptide repeat,Tetratricopeptide repeat	Colwellia beringensis
abcw3|01104	CDS	879783	880244	154	1	O	3	1	0	0							NADPH-dependent FMN reductase	Halofilum ochraceum
abcw3|01105	CDS	880754	881509	252	1	O	4	3	2	0			0	0.00318312	0.00518994		Transport and Golgi organization 2 homolog	Wenzhouxiangella marina
abcw3|01106	CDS	881607	881960	118	-1								0.0976426	0.103271	0.42485
abcw3|01107	CDS	882031	884610	860	-1							1	0.00149082	0.00227595	0.0033832		Protein kinase domain,Protein tyrosine kinase,Tetratricopeptide repeat	SZUA-5 sp003233535	ko04011;ko05012;ko04111;ko02020;ko04360;ko04110;ko00230;ko05221;ko04530;ko02030;ko04010
abcw3|01109	CDS	884677	886074	466	-1								0.00855159	0.0274858	0.0160549		hypothetical protein	Wenzhouxiangella marina
abcw3|01110	CDS	886132	886596	155	-1	O	6	5	3	2			0.0170685	0.0357517	0.0357891		Peroxiredoxin Bcp	Wenzhouxiangella marina	ko00680;ko00360;ko00940;ko00480
abcw3|01111	CDS	886886	887512	209	1	O	6	5	3	0	3		0.00205227	0.0151664	0.0103484		NlpB/DapX lipoprotein	Wenzhouxiangella marina
abcw3|01113	CDS	887560	887883	108	-1	O	6	6	3	2						energy metabolism	Ferredoxin 1	Wenzhouxiangella marina	ko00230;ko00790;ko00620;ko00130;ko00640;ko00450;ko00650;ko00010;ko00770;ko00632;ko02020;ko00630;ko00633;ko00020;ko00251;ko00720;ko00920;ko00680;ko00240;ko00190;ko00910
abcw3|01114	CDS	888050	889321	424	1	O	6	6	3	2			0.0155352	0.0321847	0.0243338		Poly(A) polymerase I	Wenzhouxiangella marina
abcw3|01115	CDS	889318	889851	178	1	O	6	6	3	2							2-amino-4-hydroxy-6-hydroxymethyldihydropteridine pyrophosphokinase	Oleiagrimonas soli	ko00790	PWY-6147;PWY-6548;FOLSYN-PWY;ALL-CHORISMATE-PWY
abcw3|01116	CDS	889848	890654	269	1	O	5	6	3	2			0.0319055	0.0323148	0.00888531		3-methyl-2-oxobutanoate hydroxymethyltransferase	Wenzhouxiangella marina	ko00770	PANTOSYN-PWY;PANTO-PWY;PWY-4221
abcw3|01117	CDS	890657	891505	283	1	O	5	6	3	2			0.00314683	0.00272773	0.00692354		Pantothenate synthetase	Wenzhouxiangella marina	ko00240;ko00770	PWY-4221;PANTO-PWY;PWY-4242;PWY-3961;PANTOSYN-PWY
abcw3|01118	CDS	891681	892319	213	-1	O	6	3	3	0	1		0.0122401	0.00362839	0.00153988		AAA domain,CobQ/CobB/MinD/ParA nucleotide binding domain,ATPase MipZ,NUBPL iron-transfer P-loop NTPase	Wenzhouxiangella marina
abcw3|01120	CDS	892354	892764	137	-1	O	6	5	3	2	3		0.0130501	0.0523837	0.0127085			Wenzhouxiangella marina
abcw3|01122	CDS	892761	893246	162	-1	O	6	4	3	2			0.00286046	0.0368842	0.0248897		putative thioesterase domain	Wenzhouxiangella marina
abcw3|01123	CDS	893277	894662	462	1	O	6	4	3	0		12					Major Facilitator Superfamily	Wenzhouxiangella marina
abcw3|01125	CDS	894655	896676	674	1	O	5	5	3	2			0.021001	0.0650449	0.031638	peptide uptake	TonB dependent receptor	Wenzhouxiangella marina
abcw3|01126	CDS	896788	897684	299	1								0.00441032	0.0105784	0.00328118		diguanylate cyclase (GGDEF) domain	Thioalkalivibrio_A thiocyanodenitrificans
abcw3|01127	CDS	897784	900144	787	1							1	0.00447323	0.00342527	0.00248602		Protein kinase domain,Protein tyrosine kinase,Tetratricopeptide repeat,Tetratricopeptide repeat,TPR repeat,Tetratricopeptide repeat,Tetratricopeptide repeat,Tetratricopeptide repeat,Tetratricopeptide repeat,Tetratricopeptide repeat,MalT-like TPR region	UBA2363 sp002344355	ko00230;ko05221;ko04530;ko04010;ko02030;ko01030;ko04111;ko04011;ko05012;ko04360;ko04510;ko04110;ko02020
abcw3|01129	CDS	900166	902214	683	-1								0.00895021	0.0150012	0.0119438		Oligopeptidase A	Wenzhouxiangella marina
abcw3|01130	CDS	902211	903455	415	-1								0.00103109	0.0152783	0.0157214		Glutamate-pyruvate aminotransferase AlaA	Wenzhouxiangella marina	ko00300;ko00310;ko00360;ko00401;ko00400;ko00350;ko00271	PWY-6146;PWY0-1061;ALANINE-DEG3-PWY;ALACAT2-PWY;ALANINE-SYN2-PWY
abcw3|01131	CDS	903688	906573	962	1						1		0.102898	0.198214	0.0701429	periplasmic peptidase	Zinc metallo-carboxypeptidase	BM003 sp002868855
abcw3|01133	CDS	906601	907443	281	-1								0	0.0112093	0	energy metabolism	Ferredoxin--NADP reductase, leaf isozyme, chloroplastic	Methylohalobius crimeensis	ko00361;ko05012;ko00650;ko00360;ko00632;ko00190;ko02020;ko00195;ko00622;ko00020;ko00071;ko00720;ko00626;ko00920	PHOTOALL-PWY;PWY-101
abcw3|01134	CDS	907448	907660	71	-1	O	1	0	0	0	1	1
abcw3|01137	CDS	907657	908244	196	-1	P	0	0	0	0		6				energy metabolism	Ion-translocating oxidoreductase complex subunit rnxA/rnfA	Phaeodactylibacter xiamenensis
abcw3|01139	CDS	908241	908903	221	-1	P	0	0	0	0		5				energy metabolism	Ion-translocating oxidoreductase complex subunit rnf/rsxE	SZUA-3 sp003229495
abcw3|01141	CDS	908875	909543	223	-1	O	2	0	0	0		1				energy metabolism	FMN-binding domain (rnfG)	SZUA-493 sp003251535
abcw3|01143	CDS	909540	910553	338	-1							6				energy metabolism	Proton-translocating ferredoxin:NAD(+) oxidoreductase complex subunit D	UBA6901 sp002451085
abcw3|01145	CDS	910550	911854	435	-1	P	0	0	0	0						energy metabolism	Proton-translocating ferredoxin:NAD(+) oxidoreductase complex subunit Rsx/rbfC	Aestuariibacter salexigens	ko00190;ko00910;ko00240;ko00680;ko00720;ko00251;ko00020;ko00633;ko00632;ko00630;ko02020;ko00650;ko05012;ko00010;ko00620;ko00640;ko00790
abcw3|01146	CDS	911900	916822	1641	-1	O	2	1	0	0			0.00238364	0.00847027	0.00303966	energy metabolism	2-oxoacid:ferredoxin/flavodoxin oxidoreductase, e.g pyruvate oxidoreductase	SG8-38 sp001303415	ko00010;ko00650;ko00630;ko00632;ko00230;ko00790;ko00640;ko00620;ko00130;ko00680;ko00240;ko00910;ko00190;ko00020;ko00633;ko00251;ko00920;ko00720
abcw3|01147	CDS	917035	917901	289	-1							1				energy metabolism	4Fe-4S binding domain (rnfB)	UBA6053 sp002429065	ko00190;ko00910;ko00240;ko00680;ko00720;ko00020;ko00633;ko00632;ko00630;ko02020;ko00650;ko00010;ko00620;ko00130;ko00640;ko00790;ko00230
abcw3|01149	CDS	918369	920789	807	1	O	3	3	1	2	1		0.0123816	0.0458901	0.0185703	periplasmic peptidase	Met-zincin metallopeptidase, domain of unknown function (DUF5117)	SCN-70-22 sp001724275
abcw3|01151	CDS	920786	921961	392	1												Threonine synthase	GCA-2722315 sp002722315	ko00290;ko00260;ko00750	P4-PWY;PWY-724;HOMOSER-THRESYN-PWY;PWY0-781;THRESYN-PWY;PWY-3001
abcw3|01152	CDS	922141	923034	298	1	O	6	6	3	2			0.0753859	0.0387403	0.0924259		4-hydroxy-tetrahydrodipicolinate synthase	UBA493 sp002762975	ko00300
abcw3|01153	CDS	923035	923727	231	-1	O	4	4	1	0	3		0.00757021	0.0257494	0.0028319		YceI-like domain	Thioalkalivibrio_A denitrificans
abcw3|01155	CDS	923741	924340	200	1	O	6	5	2	2		4				energy metabolism	Probable cytochrome b561	Thioalkalivibrio_A thiocyanodenitrificans
abcw3|01157	CDS	924325	924894	190	1						1						YceI-like domain	Thioalkalivibrio_A denitrificans
abcw3|01159	CDS	924895	925236	114	1						1						Glutaredoxin	Wenzhouxiangella marina
abcw3|01161	CDS	925230	925631	134	-1	O	4	1	0	0							PIN domain	Dechloromonas sp002842345
abcw3|01162	CDS	925628	925864	79	-1												transcriptional regulator, AbrB family	Palsa-187 sp003170295
abcw3|01163	CDS	925928	926971	348	-1								0.0197602	0.0345827	0.050897	energy metabolism	Ferredoxin--NADP reductase 2	Wenzhouxiangella marina	ko00251;ko00240;ko00910	PWY-101;PHOTOALL-PWY
abcw3|01164	CDS	927144	927830	229	1	O	6	5	3	2							Uracil-DNA glycosylase	Wenzhouxiangella marina	ko03410
abcw3|01165	CDS	927845	928744	300	-1	O	4	5	2	2		10					EamA-like transporter family	Wenzhouxiangella marina
abcw3|01167	CDS	928741	929937	399	-1	O	6	6	3	2	1	1	0.00338678	0.0118776	0.00572191		hypothetical protein	Wenzhouxiangella marina	ko00130	PWYQT-4472;HISHP-PWY;PWY-6014;PWY-5161;PWYQT-4474;TOLUENE-DEG-3-OH-PWY;PWY3O-19;PWY-5203;PWY-5473;PWY-581;PWY-5479;TOLUENE-DEG-2-OH-PWY;PWYQT-4473;PWY-5990;PWY-6526;P601-PWY;PWY-5469;PWYQT-4475;PWY-6059;PWY-5701;PWYQT-4471;PWY-5992;PWY-5061;HCAMHPDEG-PWY;PWY-5991;PWY-2821;PWY-5195;CAMALEXIN-SYN;PWY-5773;P421-PWY;PWY-321;PWY-6197;PWY-3022
abcw3|01170	CDS	929934	931127	398	-1								0.00116003	0.00592795	0.00738093		2-octaprenyl-6-methoxyphenol hydroxylase	Wenzhouxiangella marina	ko00130	HISHP-PWY;PWYQT-4472;PWY3O-19;PWY-5203;PWY-5161;PWY-6014;TOLUENE-DEG-3-OH-PWY;PWYQT-4474;PWY-5479;PWY-5473;PWY-581;PWYQT-4475;P601-PWY;PWY-6526;PWY-5469;TOLUENE-DEG-2-OH-PWY;PWYQT-4473;PWY-5990;PWY-5992;PWYQT-4471;PWY-5701;PWY-6059;PWY-5061;HCAMHPDEG-PWY;PWY-2821;PWY-5991;PWY-5773;PWY-321;P421-PWY;CAMALEXIN-SYN;PWY-5195;PWY-3022;PWY-6197
abcw3|01171	CDS	931124	932425	434	-1	O	6	6	3	2			0.00811999	0.0108015	0.0182209		Xaa-Pro aminopeptidase	Wenzhouxiangella marina
abcw3|01172	CDS	932422	932964	181	-1	O	6	6	3	2			0.00967304	0.0153	0.0150254		Uncharacterised protein family (UPF0149)	Wenzhouxiangella marina
abcw3|01173	CDS	933144	933371	76	1	O	6	6	3	2			0.00569162	0.0266771	0.0130372		TIGR02449 family protein	Wenzhouxiangella marina
abcw3|01174	CDS	933368	933676	103	1	O	6	6	3	2			0.0379285	0.0114689	0.00320054		Cell division protein ZapA	Wenzhouxiangella marina
abcw3|01175	CDS	933914	934510	199	1	O	6	6	3	2							5-formyltetrahydrofolate cyclo-ligase	Wenzhouxiangella marina		PWY-2201;PWY-3841
abcw3|01176	CDS	934730	935197	156	1	O	6	5	3	0			0.0966768	0.0819995	0.0719219		Thymocyte nuclear protein 1	Wenzhouxiangella marina
abcw3|01177	CDS	935194	935850	219	1	O	6	5	3	2			0.0592678	0.134089	0.0798767	glycolysis	Ribose-5-phosphate isomerase A	Wenzhouxiangella marina	ko00030	NONOXIPENT-PWY;PWY-1861;P185-PWY;PENTOSE-P-PWY;P124-PWY;PWY-5723;CALVIN-PWY;PHOTOALL-PWY
abcw3|01178	CDS	935863	936852	330	1												tRNA-dihydrouridine(20/20a) synthase	Wenzhouxiangella marina		PWY-5393;PWYG-321;PWY-5466;PWY-3481;PWY-6088;PWY-5972;PWY-2821;PWY-2541;PWY-5729;PWY-4302;HCAMHPDEG-PWY;PWY-5469;PWY1A0-6325;PWY-5064;PWY-3461;PWY-5826;PWY-5479;PWY-5063;PWY-5987;PWY-5271;PWY-5367;PWY-6113
abcw3|01179	CDS	936849	937268	140	1	O	0	1	0	0		2						Wenzhouxiangella marina
abcw3|01181	CDS	937373	938290	306	1	O	6	5	3	2			0.0209491	0.0233055	0.0163392		Amidinotransferase	Wenzhouxiangella marina
abcw3|01182	CDS	938577	938810	78	1						1	1						Wenzhouxiangella marina
abcw3|01185	CDS	938815	939489	225	1	O	6	6	3	2			0.00190568	0.0104348	0.0052581		Two-component response regulator PhoP	Wenzhouxiangella marina	ko00790;ko02030;ko05111;ko00230;ko00240;ko02020;ko03090;ko04011
abcw3|01186	CDS	939541	940911	457	1	O	6	5	3	2		2	0.000936122	0.00259555	0.00351298		Two-component sensor PhoQ	Wenzhouxiangella marina	ko00790;ko02030;ko05111;ko02020;ko03090;ko00230;ko04011
abcw3|01188	CDS	940908	941702	265	1	O	6	5	3	2							Nucleoside triphosphate pyrophosphohydrolase	Wenzhouxiangella marina	ko00240;ko00230
abcw3|01189	CDS	941699	942529	277	1	O	0	0	2	0							Methyltransferase domain,Methyltransferase domain	Thiobacillus sp002281775	ko00450;ko00340;ko00626;ko00350;ko00380
abcw3|01190	CDS	942580	945030	817	1								0.00474939	0.00235667	0.00331443		Carbamoyl-phosphate synthase L chain, ATP binding domain,D-ala D-ala ligase C-terminus,Mur ligase family, glutamate ligase domain,Mur ligase middle domain	Rubrivirga marina	ko00300;ko00550
abcw3|01191	CDS	945030	945410	127	1	O	4	0	1	0	1
abcw3|01193	tRNA	945495	945569	25	-1
abcw3|01194	CDS	945577	946233	219	1	O	5	6	3	0							Putative methyltransferase	Wenzhouxiangella marina
abcw3|01195	CDS	946230	947039	270	1	O	6	6	3	2	1		0.0795584	0.0965824	0.056803			GCA-2722315 sp002722315
abcw3|01197	CDS	947168	950527	1120	1	O	6	4	3	1		12	0	0.00314855	0.00163322		Histidine kinase-, DNA gyrase B-, and HSP90-like ATPase,His Kinase A (phospho-acceptor) domain,PAS fold,PAS fold,PAS fold,PAS domain,Response regulator receiver domain	GCA-2722315 sp002722315	ko03090;ko00010;ko04011;ko00240;ko02020;ko00230;ko03030;ko00790;ko00340;ko02030;ko00620;ko05111
abcw3|01199	CDS	950577	951767	397	-1	O	3	2	2	1							Domain of unknown function (DUF1704)	Wenzhouxiangella marina
abcw3|01200	CDS	951946	952962	339	1								0.00126293	0.00341369	0		Acyl-CoA:acyl-CoA alkyltransferase	Wenzhouxiangella marina
abcw3|01201	CDS	953034	953918	295	1	O	5	4	3	0			0.00603677	0.0118282	0.00775134		Cis-3-alkyl-4-alkyloxetan-2-one decarboxylase	Wenzhouxiangella marina
abcw3|01202	CDS	954071	955711	547	1								0.0260092	0.0258991	0.0192714		Olefin beta-lactone synthetase	Wenzhouxiangella marina	ko00010;ko00650;ko00471;ko00473;ko00770;ko00300;ko00290;ko01053;ko00310;ko00620;ko00640;ko00071;ko00940;ko00564;ko00252;ko00720;ko00251
abcw3|01203	CDS	955943	957394	484	1												Citrate/2-methylcitrate dehydratase	GCA-2722315 sp002722315	ko00640	PWYG-321;PWY1A0-6325;PWY0-881;PWY-6007;PWY-5184;PWY0-42;CARNMET-PWY;CENTBENZCOA-PWY;PWY-6113;PWY-5061;FASYN-ELONG-PWY;PWY-5367
abcw3|01204	CDS	957573	957806	78	1	O	1	0	0	0							Ribbon-helix-helix protein, copG family,Ribbon-helix-helix domain,TraY domain	Ectothiorhodospira mobilis
abcw3|01205	CDS	958344	958784	147	-1	O	5	4	2	2			0.00315434	0.00810665	0.00222522		Domain of unknown function (DUF4442)	UBA11164 sp002420085
abcw3|01206	CDS	958937	960109	391	1	P	0	0	0	0			0.00564534	0.00299955	0.0108536		IAA-amino acid hydrolase ILR1-like 1	Saccharospirillum sp003054965	ko00360	PWY-1822;LYSDEGII-PWY;PWY-5784;PWY-6548;PWY-0
abcw3|01207	CDS	960136	961404	423	1								0.0439903	0.0438923	0.0412745		Diaminobutyrate--2-oxoglutarate transaminase	Saccharospirillum sp003054965	ko00260	PWY-6565;LYSDEGII-PWY;PWYQT-4471;PWYQT-4472;PWY-6321;P101-PWY;PWYQT-4474;PWY-6473;ECASYN-PWY;PWY-6456;PWY-581;PWYQT-4475;PWY-6409;PWY-6562;PWY-761;PWY-1186;PWYQT-4473;PWY-5826
abcw3|01208	CDS	961401	962675	425	1								0.00503386	0.0112465	0.0112287		Uncharacterized hydrolase/peptidase y4tM	Saccharospirillum impatiens
abcw3|01209	CDS	962813	964183	457	1								0.0202342	0.0279631	0.034014	energy metabolism	Probable succinate-semialdehyde dehydrogenase [NADP(+)]	Hahella sp002260525	ko00330;ko00650;ko00251;ko00281;ko00350;ko00626;ko00380
abcw3|01210	CDS	964458	965483	342	-1						1						Sulfatase-modifying factor enzyme 1	Alkalispirochaeta americana
abcw3|01212	CDS	965534	966130	199	-1	O	6	2	3	2	1						Chalcone isomerase-like	Wenzhouxiangella marina
abcw3|01214	CDS	966136	966717	194	-1	O	6	5	3	2	3	1					SnoaL-like domain	Wenzhouxiangella marina
abcw3|01217	CDS	966899	967816	306	1	O	6	5	3	2		4					Probable lipid desaturase ADS3.2, chloroplastic	Wenzhouxiangella marina		PWY-5997;PWY-5998;PWY-5353
abcw3|01219	CDS	967813	969054	414	1	O	6	5	3	2							Flavin containing amine oxidoreductase,FAD dependent oxidoreductase,FAD binding domain,NAD(P)-binding Rossmann-like domain,FAD-NAD(P)-binding	Wenzhouxiangella marina
abcw3|01220	CDS	968993	969790	266	1	O	6	5	3	2							Protein of unknown function (DUF1365)	Wenzhouxiangella marina
abcw3|01221	CDS	969803	971083	427	1												Tuberculostearic acid methyltransferase UfaA1	Wenzhouxiangella marina		PWY-5855;PWY-5209;PWY-1061;PWY-6477;PWY-6113;PWY-3542;PWY-5773;PWY-5135;PWY-5729;PWY-6395;PWY-2541;PWY-5864;PWY-5116;CODH-PWY;PWY-6424;PWY-5857;PWY-6292;PWY-5876;PWY-6151;PWY-6142;PWY-6442;PWY-5871;ALL-CHORISMATE-PWY;PWY-5507;PWY-1422;PWY-5041;PWY-6427;PWY-5987;PWY-6303;UBISYN-PWY;PWY-5479;PWY-6146;CO2FORM-PWY;PWY-6575;PWY-5872;METHIONINE-DEG1-PWY;PWY-6519;PWY-5467;PWY3O-19;PWYG-321;PWY-5873;PWY-…
abcw3|01222	CDS	971080	971649	190	1	O	6	5	3	2		5					Protein of unknown function (DUF2878)	Wenzhouxiangella marina
abcw3|01224	CDS	971636	972661	342	1	O	6	5	3	2							(S)-coclaurine N-methyltransferase	Wenzhouxiangella marina	ko00340;ko00350;ko00626;ko00380;ko00450	PWY-3581
abcw3|01225	CDS	972665	973990	442	1	O	6	5	3	2		2	0.00201226	0.00261639	0.00147695		Histidine kinase-, DNA gyrase B-, and HSP90-like ATPase,His Kinase A (phospho-acceptor) domain	Wenzhouxiangella marina	ko00790;ko05111;ko02030;ko00620;ko00230;ko02020;ko03090;ko04011;ko00010
abcw3|01227	CDS	974111	975088	326	1	O	6	5	3	0			0.00546095	0.00241605	0.00300859	isoprenoids	Diphosphomevalonate decarboxylase (isoprenoids, mevalonate pathway)	Wenzhouxiangella marina		PWY-922;PWY-5910;PWY-6146
abcw3|01228	CDS	975088	976137	350	1								0.00599969	0.0033061	0.00524112		GHMP kinases N terminal domain	Wenzhouxiangella marina
abcw3|01229	CDS	976153	978423	757	1	O	6	5	3	0			0.00220505	0.00783679	0.0187593	isoprenoids	hydroxymethylglutaryl-CoA reductase (isoprenoid, mevalonate pathway)	Wenzhouxiangella marina	ko00052;ko00260	PWY-5074
abcw3|01230	CDS	978410	979006	199	1	O	6	5	3	0						isoprenoids	Isopentenyl-diphosphate Delta-isomerase (isoprenoids, mevalonate pathway)	Wenzhouxiangella marina	ko00900;ko00100	PWY-6383;POLYISOPRENSYN-PWY;PWY-5123;PWY-922;PWY-6146;PWY-6404;PWY-5910;PWY-6174
abcw3|01231	CDS	979118	979816	233	-1												Response regulator MprA	GCA-2722315 sp002722315	ko02020;ko00240;ko04011;ko03090;ko05111;ko02030;ko00790;ko00230
abcw3|01232	CDS	979982	981238	419	-1	O	6	6	3	2			0.105951	0.204357	0.201041		Transcription termination factor Rho	Wenzhouxiangella marina
abcw3|01233	CDS	981470	981799	110	-1	O	6	6	3	2			0.638322	0.156616	0.36581		Thioredoxin 1	Wenzhouxiangella marina
abcw3|01234	CDS	981984	983276	431	1								0.0170795	0.0109513	0.0140941		ATP-dependent RNA helicase RhlB	Wenzhouxiangella marina	ko00790;ko00230		cd09639_cas3_CAS-I
abcw3|01235	CDS	983379	984263	295	1	O	6	5	3	2		1	0.00748871	0.0121393	0.00996142		PDZ domain,Type II secretion system protein C	Wenzhouxiangella marina
abcw3|01237	CDS	984266	986176	637	1						1		0.039959	0.0856457	0.0220597	secretion systems	Secretin GspD	Wenzhouxiangella marina
abcw3|01239	CDS	986166	987644	493	1								0.0104661	0.0119444	0.00901641	secretion systems	Type II secretion system protein E	Wenzhouxiangella marina	ko03090
abcw3|01240	CDS	987700	988902	401	1							3	0.0140246	0.00292456	0.00513702	secretion systems	Type II secretion system protein F	Wenzhouxiangella marina	ko03090
abcw3|01242	CDS	988906	989589	228	1												Cell division ATP-binding protein FtsE	Wenzhouxiangella marina	ko02010
abcw3|01243	CDS	989586	990542	319	1	O	5	6	3	2		4					Cell division protein FtsX	Wenzhouxiangella marina	ko02010
abcw3|01245	tRNA	990661	990745	28.3333	-1
abcw3|01246	tRNA	990788	990861	24.6667	-1
abcw3|01247	tRNA	990871	990946	25.3333	-1
abcw3|01248	CDS	990987	992177	397	1	O	2	5	2	2							Elongation factor Tu	Wenzhouxiangella marina	ko00920;ko00230;ko00450
abcw3|01249	tRNA	992248	992323	25.3333	-1
abcw3|01250	CDS	992346	992723	126	1	O	6	6	3	2		3					hypothetical protein	Wenzhouxiangella marina	ko03060
abcw3|01252	CDS	992723	993256	178	1	O	6	6	3	2			0.0750136	0.0199829	0.077168		Transcription termination/antitermination protein NusG	Wenzhouxiangella marina
abcw3|01253	CDS	993629	994063	145	1	O	6	6	3	2			0.147433	0.122522	0.41604		50S ribosomal protein L11	Wenzhouxiangella marina	ko03010
abcw3|01254	CDS	994063	994755	231	1	O	6	6	3	2			0.267179	0.302271	0.5684		50S ribosomal protein L1	Wenzhouxiangella marina	ko03010
abcw3|01255	CDS	995126	995653	176	1	O	6	6	3	2			0.625082	0.524892	0.590806		50S ribosomal protein L10	Wenzhouxiangella marina	ko03010
abcw3|01256	CDS	995773	996156	128	1	O	6	6	3	2			0.515393	0.286703	0.518545		50S ribosomal protein L7/L12	Wenzhouxiangella marina	ko03010
abcw3|01257	CDS	996329	1000411	1361	1	O	6	6	3	2			0.114123	0.203022	0.226775		DNA-directed RNA polymerase subunit beta	Wenzhouxiangella marina	ko03020
abcw3|01258	CDS	1000432	1004643	1404	1	O	6	6	3	2			0.13985	0.205527	0.191471		DNA-directed RNA polymerase subunit beta'	Wenzhouxiangella marina	ko03020
abcw3|01259	CDS	1004998	1005372	125	1	O	6	6	3	2			0.659986	0.282223	0.829448		30S ribosomal protein S12	Wenzhouxiangella marina
abcw3|01260	CDS	1005387	1005857	157	1	O	6	6	3	2			0.344624	0.197125	0.401171		30S ribosomal protein S7	Wenzhouxiangella marina	ko03010
abcw3|01261	CDS	1005883	1007976	698	1	O	6	6	3	2			0.208465	0.232001	0.321596		Elongation factor G 2	Wenzhouxiangella marina	ko00450;ko00230;ko00920
abcw3|01262	CDS	1008001	1009191	397	1	P	0	0	0	0			2.38501	1.69481	2.11832		Elongation factor Tu	Wenzhouxiangella marina	ko00450;ko00230;ko00920
abcw3|01263	CDS	1009426	1009737	104	1	O	6	5	3	2			0.210265	0.131555	0.514974		30S ribosomal protein S10	Wenzhouxiangella marina	ko03010
abcw3|01264	CDS	1009793	1010398	202	1	O	6	5	3	2			0.182658	0.260927	0.490732		50S ribosomal protein L3	Wenzhouxiangella marina	ko03010
abcw3|01265	CDS	1010410	1011012	201	1	O	6	5	3	2			0.455422	0.17768	0.330532		50S ribosomal protein L4	Wenzhouxiangella marina	ko03010
abcw3|01266	CDS	1011009	1011308	100	1	O	6	5	3	2			0.185677	0.127412	0.197568		50S ribosomal protein L23	Wenzhouxiangella marina	ko03010
abcw3|01267	CDS	1011329	1012156	276	1	O	6	5	3	2			0.248681	0.377095	0.967333		50S ribosomal protein L2	Wenzhouxiangella marina	ko03010
abcw3|01268	CDS	1012171	1012443	91	1	O	6	5	3	2			0.104466	0.052145	0.232154		30S ribosomal protein S19	Wenzhouxiangella marina	ko03010
abcw3|01269	CDS	1012458	1012790	111	1	O	6	5	3	2			0.228112	0.519721	0.509176		50S ribosomal protein L22	Wenzhouxiangella marina	ko03010
abcw3|01270	CDS	1012799	1013488	230	1	O	6	5	3	2			0.190707	0.315006	0.289945		30S ribosomal protein S3	Wenzhouxiangella marina	ko03010
abcw3|01271	CDS	1013492	1013902	137	1	O	6	5	3	2			0.152391	0.192986	0.281257		50S ribosomal protein L16	Wenzhouxiangella marina	ko03010
abcw3|01272	CDS	1013902	1014099	66	1	O	6	5	3	2			0.384691	0.142502	0.230495		50S ribosomal protein L29	GCF-002020805 sp002020805	ko03010
abcw3|01273	CDS	1014096	1014356	87	1	O	6	5	3	2			0.271604	0.178697	0.343105		30S ribosomal protein S17	Wenzhouxiangella marina	ko03010
abcw3|01274	CDS	1014371	1014739	123	1	O	6	5	3	2			0.130377	0.374105	0.558144		50S ribosomal protein L14	Wenzhouxiangella marina	ko03010
abcw3|01275	CDS	1014752	1015069	106	1	O	6	5	3	2			0.37268	0.164502	0.225602		50S ribosomal protein L24	Wenzhouxiangella marina	ko03010
abcw3|01276	CDS	1015081	1015623	181	1	O	6	5	3	2			0.287854	0.2515	0.451996		50S ribosomal protein L5	Wenzhouxiangella marina	ko03010
abcw3|01277	CDS	1015638	1015943	102	1	O	6	5	3	2			0.22553	0.0948347	0.236578		30S ribosomal protein S14	Wenzhouxiangella marina	ko03010
abcw3|01278	CDS	1015956	1016351	132	1	O	6	5	3	2			0.159749	0.420903	0.243176		30S ribosomal protein S8	Wenzhouxiangella marina	ko03010
abcw3|01279	CDS	1016372	1016899	176	1	O	6	5	3	2			0.132011	0.130696	0.195505		50S ribosomal protein L6	Wenzhouxiangella marina	ko03010
abcw3|01280	CDS	1016912	1017268	119	1	O	6	5	3	2	1		0.208364	0.272207	0.326913		50S ribosomal protein L18	Wenzhouxiangella marina	ko03010
abcw3|01282	CDS	1017287	1017793	169	1	O	6	5	3	2			0.411918	0.571005	0.814186		30S ribosomal protein S5	Wenzhouxiangella marina	ko03010
abcw3|01283	CDS	1017786	1017980	65	1	O	6	5	3	2			0.0410711	0.024288	0.14518		50S ribosomal protein L30	Wenzhouxiangella marina	ko03010
abcw3|01284	CDS	1018006	1018437	144	1	O	6	5	3	2			0.277227	0.101449	0.533676		50S ribosomal protein L15	Wenzhouxiangella marina	ko03010
abcw3|01285	CDS	1018467	1019795	443	1	O	6	5	3	2		10	0.000965773	0.0242961	0.00612606		hypothetical protein	Wenzhouxiangella marina	ko03060
abcw3|01287	CDS	1020057	1020410	118	1	O	6	5	3	2			0.0977374	0.404729	0.761392		30S ribosomal protein S13	Wenzhouxiangella marina	ko03010
abcw3|01288	CDS	1020422	1020814	131	1	O	6	5	3	2			0.196527	0.155052	0.282986		30S ribosomal protein S11	Wenzhouxiangella marina	ko03010
abcw3|01289	CDS	1020840	1021466	209	1	O	6	5	3	2			0.322226	0.375854	0.629555		30S ribosomal protein S4	Wenzhouxiangella marina	ko03010
abcw3|01290	CDS	1021525	1022529	335	1	O	6	5	3	2			0.389063	0.520097	0.399226		DNA-directed RNA polymerase subunit alpha	Wenzhouxiangella marina	ko03020
abcw3|01291	CDS	1022543	1022929	129	1	O	6	5	3	2			0.14282	0.186003	0.166958		50S ribosomal protein L17	Wenzhouxiangella marina	ko03010
abcw3|01292	CDS	1023055	1024635	527	1							1	0.00837141	0.0121686	0.00452114		AsmA family,AsmA-like C-terminal region	Wenzhouxiangella marina
abcw3|01294	CDS	1024726	1026525	600	1	O	6	6	3	2		5	0.00285056	0.00978401	0.0043495		ABC transporter B family member 1	Wenzhouxiangella marina	ko02010
abcw3|01296	CDS	1026561	1027136	192	-1	O	6	6	3	1	3		0.0274885	0.0541153	0.0170425		Las17-binding protein actin regulator	Wenzhouxiangella marina
abcw3|01298	CDS	1027230	1029137	636	1							2	0.00139749	0.00186389	0.00169857		PAS domain S-box protein,diguanylate cyclase (GGDEF) domain	Nitrosomonas sp000175095	ko03030;ko00230;ko02020;ko00340;ko00790
abcw3|01300	CDS	1029143	1030516	458	-1	O	6	2	3	0			0.0285817	0.015449	0.0288968		Phosphohexose mutases	Wenzhouxiangella marina	ko00530;ko00052;ko00051;ko00030;ko00521;ko00010;ko00500	PWY-842;COLANSYN-PWY;PWY-882;GLYCOCAT-PWY;PWY-5659;PWY-5661;PWY-3801
abcw3|01301	CDS	1030679	1031854	392	1	O	6	5	2	2		6					Alkane 1-monooxygenase	Wenzhouxiangella marina		P221-PWY
abcw3|01303	CDS	1031874	1032242	123	1	O	3	0	1	0		3					Protein of unknown function (DUF1622)	Thioalkalivibrio sp000377405
abcw3|01305	CDS	1032328	1033584	419	1	O	6	5	3	2			0.103349	0.132602	0.111417		Serine hydroxymethyltransferase	Wenzhouxiangella marina	ko00260;ko00680;ko00670	PWY-3841;1CMET2-PWY;PWY-181;PWY-2201;PWY-3661;SER-GLYSYN-PWY;GLYSYN-PWY
abcw3|01306	CDS	1033709	1033996	96	1								0.0134802	0.0207241	0.00685618		four helix bundle protein	Halomonas sp000235725
abcw3|01307	CDS	1034053	1034559	169	1	O	6	6	3	0			0.0156461	0.0142806	0.011631		Transcriptional repressor NrdR	Wenzhouxiangella marina
abcw3|01308	CDS	1034657	1035760	368	1	O	6	6	3	2			0.00367286	0.00436015	0.000885237		Riboflavin biosynthesis protein RibD	Wenzhouxiangella marina		RIBOSYN2-PWY;PWY-6167;PWY-5209;PWY-6168;PWY-5354
abcw3|01309	CDS	1035765	1036367	201	1	O	6	6	3	2			0.00213436	0.00984394	0.00864177		Riboflavin synthase	Wenzhouxiangella marina		PWY-6167;RIBOSYN2-PWY;PWY-6168
abcw3|01310	CDS	1036364	1037488	375	1	O	6	6	3	2			0.0113055	0.0114404	0.0133374		3,4-dihydroxy-2-butanone 4-phosphate synthase	Wenzhouxiangella marina		PWY-6168;PWY-6167;RIBOSYN2-PWY
abcw3|01311	CDS	1037485	1037952	156	1	O	6	6	3	2			0.0336557	0.0410885	0.0147127		6,7-dimethyl-8-ribityllumazine synthase	Wenzhouxiangella marina	ko00740	PWY-6168;PWY-6167;RIBOSYN2-PWY
abcw3|01312	CDS	1037949	1038422	158	1	O	6	6	3	2			0.0169568	0.00244974	0.0103766		Transcription antitermination protein NusB	Wenzhouxiangella marina
abcw3|01313	CDS	1038415	1039356	314	1	O	6	6	3	2							Thiamine-monophosphate kinase	Wenzhouxiangella marina	ko00730	THISYN-PWY
abcw3|01314	CDS	1039353	1039841	163	1	O	6	6	3	2		4					Phosphatidylglycerophosphatase A	Wenzhouxiangella marina	ko00564	PWY4FS-7;PHOSLIPSYN-PWY;PHOSLIPSYN2-PWY;PWY-5668;PWY-5269;PWY4FS-8
abcw3|01316	CDS	1039854	1042625	924	-1							1	0.00384574	0.00676623	0.00834133		Anaphase-promoting complex subunit 5,Phosphotransferase enzyme family,Protein kinase domain,Protein tyrosine kinase,Tetratricopeptide repeat,Tetratricopeptide repeat,Tetratricopeptide repeat,Tetratricopeptide repeat,Tetratricopeptide repeat,Tetratricopeptide repeat	GCA-2722315 sp002722315	ko00230;ko05221;ko04010;ko02030;ko04530;ko04111;ko05012;ko04011;ko00040;ko04110;ko04510;ko04360;ko04140;ko02020
abcw3|01318	CDS	1042673	1043266	198	-1	O	6	3	1	2	3	1	0.00866744	0.0484001	0.0268318		hypothetical protein	Wenzhouxiangella marina
abcw3|01321	CDS	1043290	1043661	124	-1	O	6	6	3	2							hypothetical protein	Wenzhouxiangella marina
abcw3|01322	CDS	1043665	1045545	627	-1	O	6	6	3	2	3	1	0.00833329	0.0150852	0.0114452		LppC putative lipoprotein	Wenzhouxiangella marina
abcw3|01325	CDS	1045577	1046422	282	1	O	6	6	3	2							Ribosomal RNA small subunit methyltransferase I	Wenzhouxiangella marina
abcw3|01326	CDS	1046436	1047122	229	1	O	6	5	3	2		4	0.00187224	0.00688786	0		Putative membrane protease YugP	Wenzhouxiangella marina
abcw3|01328	CDS	1047242	1047646	135	-1	O	3	3	1	0			0.00318561	0.0320331	0.0364378			Wenzhouxiangella marina
abcw3|01329	CDS	1048227	1048868	214	1	O	6	5	3	2		1	0.0156528	0.00180568	0.0019985		hypothetical protein	Wenzhouxiangella marina
abcw3|01331	CDS	1048865	1049752	296	1	O	6	5	3	2			0.00289404	0.00130376	0.0110449		Phosphatidylserine decarboxylase proenzyme	Wenzhouxiangella marina	ko00260;ko00564	PHOSLIPSYN2-PWY;PHOSLIPSYN-PWY;PWY-5669
abcw3|01332	CDS	1049749	1050615	289	1								0	0.00133545	0		50S ribosomal protein L3 glutamine methyltransferase	Wenzhouxiangella marina	ko00626;ko00350;ko00380;ko00860;ko00340;ko00450	PWY-5467;PWY-6519;PWY-5873;PWYG-321;PWY3O-19;PWY-5328;PWY-5856;PWY-1581;BIOTIN-BIOSYNTHESIS-PWY;PWY-5305;PWY-4021;PWY-5975;ALL-CHORISMATE-PWY;PWY-5871;PWY-6142;PWY-6442;PWY-1422;PWY-5507;PWY-5987;PWY-6303;PWY-5041;PWY-6427;METHIONINE-DEG1-PWY;PWY-5872;CO2FORM-PWY;PWY-6575;PWY-6146;PWY-5479;UBISYN-PWY;PWY-2541;PWY-5729;PWY-5135;PWY-6395;CODH-PWY;PWY-5864;PWY-5116;PWY-5857;PWY-6424;PWY-6151;PWY-587…
abcw3|01333	CDS	1050602	1052434	611	-1	O	3	5	3	2			0.032576	0.0101406	0.0101005		Glutamine--fructose-6-phosphate aminotransferase [isomerizing]	Halomonas smyrnensis	ko00530;ko00251	PWY-6404;OANTIGEN-PWY;UDPNACETYLGALSYN-PWY;UDPNAGSYN-PWY
abcw3|01334	CDS	1052592	1053104	171	-1	O	5	5	3	0							Transcription termination factor nusG	Wenzhouxiangella marina
abcw3|01335	CDS	1053279	1054025	249	1	O	6	6	3	2			0.386079	0.342475	0.246424		Electron transfer flavoprotein subunit beta, mitochondrial	Wenzhouxiangella marina
abcw3|01336	CDS	1054025	1054963	313	1	O	6	6	3	2			0.422314	0.421047	0.333238		Electron transfer flavoprotein subunit alpha	Wenzhouxiangella marina
abcw3|01337	CDS	1054964	1058095	1044	1							1	0.00211091	0.0037774	0.00134561		diguanylate cyclase (GGDEF) domain	Lysobacter sp000426005
abcw3|01339	CDS	1058095	1058580	162	1	O	6	5	3	2							Acetyltransferase (GNAT) family,Acetyltransferase (GNAT) domain,Acetyltransferase (GNAT) domain,FR47-like protein	Wenzhouxiangella marina
abcw3|01340	CDS	1058594	1061581	996	1	O	5	6	3	2							Probable ATP-dependent helicase lhr	GCA-2722315 sp002722315
abcw3|01341	CDS	1061676	1062086	137	-1	P	0	0	0	0	1		0.00652504	0	0.00717808		UrcA family protein	Chromatocurvus sp002868715
abcw3|01343	CDS	1062294	1062902	203	-1							5						Natranaerobius_A trueperi
abcw3|01345	CDS	1062903	1063124	74	-1							1
abcw3|01347	CDS	1063446	1064306	287	-1	O	3	6	3	2		6	0.00608793	0.0152961	0	secretion systems	Prepilin leader peptidase/N-methyltransferase	Wenzhouxiangella marina	ko03090	PWY-6303;PWY-5987;PWY-5041;PWY-6427;METHIONINE-DEG1-PWY;PWY-5872;CO2FORM-PWY;PWY-6575;UBISYN-PWY;PWY-5479;PWY-6146;PWY-5871;ALL-CHORISMATE-PWY;PWY-6442;PWY-6142;PWY-1422;PWY-5507;PWY-5328;PWY-5856;PWY-1581;BIOTIN-BIOSYNTHESIS-PWY;PWY-5305;PWY-4021;PWY-5975;PWY-5467;PWY-6519;PWYG-321;PWY3O-19;PWY-5873;PWY-3542;PWY-6113;PWY-5773;PWY-1061;PWY-5209;PWY-5855;PWY-6477;PWY-5857;PWY-6424;PWY-6151;PWY-587…
abcw3|01349	CDS	1064402	1065622	407	-1	O	5	6	3	2		3	0.0207229	0.0204175	0.0122784	secretion systems	Type 4 fimbrial assembly protein PilC	Wenzhouxiangella marina
abcw3|01351	CDS	1066459	1068180	574	-1								0.0360051	0.0558934	0.0219439	secretion systems	Type 4 fimbrial assembly protein PilB	Wenzhouxiangella marina	ko03090
abcw3|01352	CDS	1068421	1069275	285	1							3	0.00150307	0.00422384	0.00458688		Glycosyl transferase family 2,Glycosyltransferase like family 2,Glycosyltransferase like family 2	UBA1847 sp002338605	ko00530;ko00510;ko01030;ko00500
abcw3|01354	CDS	1069428	1070375	316	1	O	0	0	1	0							Protein of unknown function (DUF354)	Marinobacter pelagius
abcw3|01355	CDS	1070379	1071287	303	1	O	0	0	1	0		8					Lysylphosphatidylglycerol synthase TM region	Sphingorhabdus flavimaris
abcw3|01357	CDS	1071280	1072191	304	1	O	0	0	2	0			0.0116038	0.00918729	0.00644888		Sulfotransferase family	Erythrobacter_B sp002367375
abcw3|01358	CDS	1072570	1074399	610	1	O	2	3	3	2		11	0.00757743	0.00707461	0.00337407			Arenimonas sp001724815
abcw3|01360	CDS	1074445	1076340	632	-1	P	0	0	0	0		11						Arenimonas malthae
abcw3|01362	CDS	1076471	1076890	140	-1						5	1				secretion systems	prepilin-type N-terminal cleavage/methylation domain	Arenimonas sp003497545
abcw3|01365	CDS	1077009	1077431	141	-1						5	1	0.612504	0.482458	0.845574	secretion systems	Pilin	Arenimonas malthae
abcw3|01368	CDS	1077654	1078538	295	-1	P	0	0	0	0							Transposase for insertion sequence element IS629	Methylobacterium sp003058325
abcw3|01369	CDS	1079117	1082122	1002	1	O	4	1	1	2		13	0.0158833	0.0157208	0.00670511		Spermine/spermidine synthase domain	Pseudomonas_E alcaliphila	ko00271;ko00480;ko00220
abcw3|01371	CDS	1082172	1082945	258	-1	P	0	0	0	0		1						GCA-2722315 sp002722315
abcw3|01373	CDS	1083062	1083844	261	-1	O	4	4	1	0	1		0.00695566	0.00147927	0.00250514			GCA-2722315 sp002722315
abcw3|01375	CDS	1084076	1086157	694	1								0.00307006	0.00799098	0.00405042		hypothetical protein	Wenzhouxiangella marina	ko02020;ko00340;ko02030;ko00230;ko03090
abcw3|01376	CDS	1086322	1089342	1007	1							1					diguanylate cyclase (GGDEF) domain	UBA5105 sp002692965
abcw3|01378	CDS	1089401	1090774	458	1	O	6	0	0	0		10					Uncharacterized transporter YxjC	Marinobacter excellens
abcw3|01380	CDS	1090755	1092053	433	-1	O	6	6	1	2			0.00403044	0.0118175	0.0105614		Threonine synthase	Wenzhouxiangella marina	ko00750;ko00260	PWY-724;P4-PWY;PWY0-781;HOMOSER-THRESYN-PWY;THRESYN-PWY;PWY-3001
abcw3|01381	CDS	1092050	1093009	320	-1	O	6	6	3	2			0.0110218	0.00491593	0.0108311		Homoserine kinase	Wenzhouxiangella marina	ko00260	P4-PWY;PWY-724;PWY-702;HOMOSER-THRESYN-PWY;PWY0-781;THRESYN-PWY;PWY-3001
abcw3|01382	CDS	1093006	1095468	821	-1	O	6	6	3	2			0.0283076	0.055548	0.0399885		Bifunctional aspartokinase/homoserine dehydrogenase 1, chloroplastic	Wenzhouxiangella marina	ko00260;ko00300	THRESYN-PWY;PWY-6562;MET-SAM-PWY;P101-PWY;P4-PWY;PWY-5347;PWY-3001;DAPLYSINESYN-PWY;PWY-6565;PWY0-781;HOMOSERSYN-PWY;METSYN-PWY;PWY-5345;PWY-724;PWY-6559
abcw3|01383	CDS	1095563	1096741	393	-1	O	6	6	3	2		10					hypothetical protein	Wenzhouxiangella marina
abcw3|01385	CDS	1096753	1098831	693	1	O	6	5	3	2	1		0.110454	0.0820001	0.0786911	periplasmic peptidase	S9A family serine peptidase, PrepP, y4nA	GCA-2722315 sp002722315	ko00040
abcw3|01387	CDS	1099099	1099956	286	1	O	6	6	3	2							RNA polymerase sigma factor RpoH	Wenzhouxiangella marina	ko03020
abcw3|01388	CDS	1100020	1100922	301	-1	O	1	0	0	0		4	0.00142291	0.00932498	0		Bestrophin, RFP-TM, chloride channel	Alcanivorax_A sp003259185
abcw3|01390	CDS	1100926	1101831	302	-1												HTH-type transcriptional repressor PA14_22550	GCA-2722315 sp002722315
abcw3|01391	CDS	1101947	1102813	289	1	P	0	0	0	0							Putative quercetin 2,3-dioxygenase PA2418	GCA-2722315 sp002722315
abcw3|01392	CDS	1102975	1103952	326	-1	P	0	0	0	0		1	0.00819143	0.0266542	0.0200315		Probable protease SohB	UBA2383 sp002343485
abcw3|01394	CDS	1104118	1105074	319	1								0.0291209	0.0472613	0.0319864		Oxidoreductase family, NAD-binding Rossmann fold	Thiorhodospira sibirica
abcw3|01395	CDS	1105071	1106177	369	1	O	3	4	2	2			0.0309642	0.0265882	0.0202782		Pleiotropic regulatory protein	Thioalkalivibrio_A sulfidiphilus_A
abcw3|01396	CDS	1106216	1107490	425	1	O	6	2	2	0	1	7	0.00100677	0.000907097	0.000769941			GCA-2722315 sp002722315
abcw3|01399	tRNA	1107842	1107918	25.6667	-1
abcw3|01400	CDS	1108261	1109217	319	1	O	2	0	1	0		10					Uncharacterized transporter MJ0762	Halorhodospira halochloris
abcw3|01402	CDS	1109253	1109627	125	1	O	4	3	3	0							hypothetical protein	Wenzhouxiangella marina	ko00051
abcw3|01403	CDS	1109675	1110301	209	-1	O	4	1	2	0			0.0465858	0.138753	0.0880186		Putative KHG/KDPG aldolase	UBA5793 sp002418285	ko00040;ko00330;ko00030	HYDROXYPRODEG-PWY;ENTNER-DOUDOROFF-PWY;GLYCOLYSIS-E-D
abcw3|01404	CDS	1110346	1111410	355	-1	O	6	6	3	2							UDP-N-acetylenolpyruvoylglucosamine reductase	Wenzhouxiangella marina	ko00530
abcw3|01405	CDS	1111361	1112395	345	-1	O	6	6	3	2			0.0073278	0.00903087	0.00568026		Dihydroorotate dehydrogenase (quinone)	Wenzhouxiangella marina	ko00240	PRPP-PWY;PWY-5686;PWY0-162
abcw3|01406	CDS	1112485	1114014	510	-1	O	6	6	3	2			0.207325	0.233255	0.377299		Putative aldehyde dehydrogenase family 7 member A1 homolog	Wenzhouxiangella marina	ko00280;ko00310;ko00640;ko00626;ko00620;ko00071;ko00281;ko00220;ko00010;ko00650;ko00380;ko00561;ko00340;ko00641;ko00251;ko00330	PWY66-162;PWY-5760;P221-PWY;PWY-6575;PWY-6055;PWY66-161;PWY-6054;PWY-0;PWY-3981;PWY66-21;PWY-2501;PWY-2724
abcw3|01407	CDS	1114345	1114926	194	1	O	6	6	3	2			0.013445	0.00820818	0.0190715		RNA polymerase sigma-H factor	Wenzhouxiangella marina	ko03020
abcw3|01408	CDS	1114943	1115575	211	1	O	6	6	3	2			0.0167427	0.0170605	0.0124064		Anti sigma-E protein RseA, N-terminal domain	Wenzhouxiangella marina
abcw3|01409	CDS	1115579	1116586	336	1	O	6	6	3	0	1		0.0194151	0.00959432	0.0148807		Sigma factor AlgU regulatory protein MucB	Wenzhouxiangella marina
abcw3|01411	CDS	1116586	1117050	155	1	O	6	5	3	0		2					Positive regulator of sigma(E), RseC/MucC	Wenzhouxiangella marina
abcw3|01413	CDS	1117079	1118488	470	1						1		0.0891031	0.162322	0.0839064		(Housekeeping) Trypsin like serine protease DegP/DegQ-like	GCA-2722315 sp002722315	ko02020
abcw3|01415	CDS	1118615	1120420	602	1	O	6	6	3	2			0.00780164	0.00453288	0.0143842		Elongation factor 4	Wenzhouxiangella marina	ko00450;ko00230;ko03020;ko00920
abcw3|01416	CDS	1120426	1121208	261	1	O	6	6	3	2		2	0.011596	0.0333793	0.023814	secretion systems	Signal peptidase I	Wenzhouxiangella marina	ko03060
abcw3|01418	CDS	1121261	1121632	124	1	O	5	6	3	2		1	0.1295	0.134972	0.11504		Domain of unknown function (DUF4845)	Wenzhouxiangella marina
abcw3|01420	CDS	1121589	1122359	257	1	O	6	6	3	2			0.00693285	0.00625069	0.00636378		Ribonuclease 3	Wenzhouxiangella marina
abcw3|01421	CDS	1122356	1123243	296	1	O	6	6	3	2			0.02239	0.0403533	0.0346375		GTPase Era	Wenzhouxiangella marina
abcw3|01422	CDS	1123240	1123956	239	1	O	6	6	3	2			0.00372859	0.00161601	0.0027301		DNA repair protein RecO	Wenzhouxiangella marina	ko03440
abcw3|01423	CDS	1123964	1124680	239	1	O	6	6	3	2			0.0323401	0.0370991	0.0185312		Pyridoxine 5'-phosphate synthase	Wenzhouxiangella marina	ko00750	PYRIDOXSYN-PWY;PWY0-845
abcw3|01424	CDS	1124685	1125458	258	-1								0.00332196	0	0.0139299		Signal transduction histidine-protein kinase BarA	GCA-2722315 sp002722315	ko04011;ko00010;ko03090;ko02020;ko00240;ko00230;ko05111;ko00620;ko02030;ko00790
abcw3|01425	CDS	1125512	1127494	661	1	O	6	5	3	2	1		0.00134455	0.00538328	0.000492245			Wenzhouxiangella marina
abcw3|01427	CDS	1127525	1128658	378	-1	P	0	0	0	0
abcw3|01428	CDS	1128813	1130078	422	-1							4					hypothetical protein	Wenzhouxiangella marina
abcw3|01430	CDS	1130091	1130918	276	-1	O	6	5	3	2		8				energy metabolism	Cytochrome C assembly protein	Wenzhouxiangella marina
abcw3|01432	CDS	1130986	1132359	458	1	O	6	6	3	2			0.0308479	0.0294751	0.0237316	secretion systems	Signal recognition particle protein	Wenzhouxiangella marina	ko03060
abcw3|01433	CDS	1132481	1132738	86	1	O	6	6	3	2			0.0154621	0.0602753	0.17427		30S ribosomal protein S16	Wenzhouxiangella marina	ko03010
abcw3|01434	CDS	1132738	1133265	176	1	O	6	6	3	2							Ribosome maturation factor RimM	Wenzhouxiangella marina
abcw3|01435	CDS	1133255	1133959	235	1	O	6	6	3	2							tRNA (guanine-N(1)-)-methyltransferase	Wenzhouxiangella marina
abcw3|01436	CDS	1134229	1138662	1478	1	O	0	1	0	0			0	0.00217457	0.00176501			Comamonas_E serinivorans
abcw3|01437	CDS	1138659	1144079	1807	1						1		0	0.000910114	0.000902065		VCBS repeat,CshA-type fibril repeat	Planctomicrobium piriforme
abcw3|01439	CDS	1144094	1149928	1945	1						1	1					CarboxypepD_reg-like domain,Carboxypeptidase regulatory-like domain,CARDB,Repeat domain in Vibrio, Colwellia, Bradyrhizobium and Shewanella	Dokdonella immobilis
abcw3|01442	CDS	1149921	1152944	1008	1	P	0	0	0	0		3					Transglutaminase-like superfamily	Thioalkalivibrio_A sulfidiphilus_A
abcw3|01444	CDS	1152957	1153442	162	1							2
abcw3|01446	CDS	1153446	1155431	662	1	P	0	0	0	0		2					Transglutaminase-like superfamily	Thioalkalivibrio_A sulfidiphilus_A
abcw3|01448	CDS	1155508	1155798	97	1													Thiolapillus brandeum
abcw3|01449	CDS	1155798	1156178	127	1												IS66 Orf2 like protein	Chromatocurvus sp002868715
abcw3|01450	CDS	1156171	1157067	299	1								0.00441032	0.00273476	0.0200095		Transposase IS66 family ,Transposase C of IS166 homeodomain	Acidithiobacillus caldus
abcw3|01451	CDS	1157064	1157729	222	1								0.00193155	0	0.00929066		hypothetical protein	Salinisphaera_A halophila
abcw3|01452	CDS	1158331	1159734	468	1	P	0	0	0	0		2						Thioalkalivibrio_A sulfidiphilus_A
abcw3|01454	CDS	1160807	1163419	871	1	O	0	0	0	0		3					Transglutaminase-like superfamily	Thioalkalivibrio_A sulfidiphilus_A
abcw3|01456	CDS	1163898	1164845	316	1	P	0	0	0	0		3						Endozoicomonas numazuensis
abcw3|01458	CDS	1164842	1165402	187	1							4
abcw3|01460	CDS	1165522	1166472	317	1	P	0	0	0	0		1						Thioalkalivibrio_A sulfidiphilus_A
abcw3|01462	CDS	1166472	1166717	82	1							3
abcw3|01464	CDS	1166714	1167328	205	1	P	0	0	0	0
abcw3|01465	CDS	1167270	1167764	165	1	P	0	0	0	0							Homeodomain-like domain,Helix-turn-helix domain,Transposase	Octadecabacter arcticus
abcw3|01466	CDS	1167820	1169379	520	-1												hypothetical protein	Acidithiobacillus caldus
abcw3|01467	CDS	1169372	1169752	127	-1												IS66 Orf2 like protein	Chromatocurvus sp002868715
abcw3|01468	CDS	1169752	1170042	97	-1													Thiolapillus brandeum
abcw3|01469	CDS	1170111	1171148	346	1												DDE domain,Homeodomain-like domain,Integrase core domain,Integrase core domain	Halomonas sp001507855
abcw3|01470	CDS	1171242	1172765	508	1	P	0	0	0	0		3						Thioalkalivibrio_A sulfidiphilus_A
abcw3|01472	CDS	1172784	1172987	68	1							2
abcw3|01474	CDS	1173462	1175021	520	-1								0.00335481	0.00231131	0.0167002		hypothetical protein	Acidithiobacillus caldus
abcw3|01475	CDS	1175014	1175394	127	-1												IS66 Orf2 like protein	Chromatocurvus sp002868715
abcw3|01476	CDS	1175394	1175684	97	-1													Thiolapillus brandeum
abcw3|01477	CDS	1175761	1176771	337	-1												DDE domain,Homeodomain-like domain,Integrase core domain,Integrase core domain	Thiohalocapsa sp001469165
abcw3|01478	CDS	1176737	1177261	175	-1	P	0	0	0	0			0.00755331	0	0.0149733		Homeodomain-like domain,Helix-turn-helix domain,Transposase	Octadecabacter arcticus
abcw3|01479	CDS	1177336	1178592	419	1	P	0	0	0	0		3						Thioalkalivibrio_A sulfidiphilus_A
abcw3|01481	CDS	1178675	1179040	122	1							3
abcw3|01483	CDS	1179061	1179321	87	1	P	0	0	0	0								AB-137-C09 sp000379225
abcw3|01484	CDS	1179334	1180218	295	-1	O	2	2	0	2							Transposase for insertion sequence element IS629	Methylobacterium sp003058325
abcw3|01485	CDS	1180215	1180529	105	-1												Transposase	UBA5619 sp002423465
abcw3|01486	CDS	1181019	1181453	145	-1												Histidine phosphatase superfamily (branch 1)	Hylemonella sp003500955	ko00010;ko00860
abcw3|01487	CDS	1181419	1181742	108	-1						1						Histidine phosphatase superfamily (branch 1)		ko00860;ko00010
abcw3|01489	CDS	1182120	1182494	125	1	O	6	6	3	2			0.112168	0.23439	0.368943		50S ribosomal protein L19	Wenzhouxiangella marina	ko03010
abcw3|01490	CDS	1182705	1183085	127	1	O	3	0	0	0
abcw3|01491	CDS	1182986	1183939	318	-1	O	6	5	3	2		1					Peptidase family M23	Wenzhouxiangella marina
abcw3|01493	CDS	1184180	1186090	637	1	O	6	6	3	2			0.0217211	0.0419954	0.086639		Chaperone protein HtpG	Wenzhouxiangella marina	ko04612
abcw3|01494	CDS	1186065	1186880	272	1	O	6	5	3	2		6					Voltage-dependent P/Q-type calcium channel subunit alpha-1A	Wenzhouxiangella marina	ko04020;ko04010
abcw3|01496	CDS	1186953	1187333	127	1	O	6	5	3	2							Heat shock protein 15 homolog	Wenzhouxiangella marina
abcw3|01497	CDS	1187384	1187770	129	1	O	3	3	0	0	1
abcw3|01499	CDS	1187848	1189872	675	1						1		0.0627788	0.0363059	0.439528	peptide uptake	TonB-dependent receptor	Thioalkalivibrio sp000377905
abcw3|01501	CDS	1189974	1191212	413	1	O	5	4	3	0		12					Major Facilitator Superfamily	GCA-2722315 sp002722315
abcw3|01503	CDS	1191327	1193993	889	1	P	0	0	0	0	1	2	0.000961422	0.00265022	0.00242571		PAS domain S-box protein,diguanylate cyclase (GGDEF) domain	Thioalkalivibrio sp000377845	ko03090;ko04011;ko02020;ko00230;ko03030;ko00400;ko00790;ko05111;ko00340;ko02030
abcw3|01506	CDS	1194004	1196640	879	-1	O	6	3	3	0		10	0.00396617	0.00900586	0.00802163		Probable cation-transporting ATPase F	Wenzhouxiangella marina	ko04020	PWY-6113;PWY-6171;PWY-6188;PWY-6135;PWY-6166;PWYG-321
abcw3|01508	CDS	1196762	1197229	156	-1	O	6	6	3	2			0	0	0.0504261		FKBP-type peptidyl-prolyl cis-trans isomerase SlyD	Wenzhouxiangella marina
abcw3|01509	CDS	1197428	1198903	492	-1						1	13				peptide uptake	Putative basic amino acid antiporter YfcC	HMF8227 sp003143555
abcw3|01512	CDS	1198900	1200606	569	-1	O	6	5	3	1			0.0128114	0.01457	0.0119968		Putative acyl-CoA dehydrogenase AidB	Wenzhouxiangella marina	ko00071;ko00640;ko00280;ko00650	CARNMET-PWY
abcw3|01513	CDS	1200710	1201159	150	1	O	5	5	3	0			0.0176413	0.0129064	0.00219097		HTH-type transcriptional repressor NsrR	Wenzhouxiangella marina
abcw3|01514	CDS	1201289	1202602	438	1	O	6	6	3	2	1						N-acetylmuramoyl-L-alanine amidase AmiC	Wenzhouxiangella marina	ko00550;ko02010
abcw3|01516	CDS	1203187	1203654	156	1	P	0	0	0	0							Transposase for insertion sequence element IS200	Methylohalobius sp001566965
abcw3|01517	CDS	1203573	1204145	191	-1	P	0	0	0	0
abcw3|01518	CDS	1204145	1205131	329	-1	O	6	4	3	2			0.0775763	0.109186	0.0792649		Fumarylacetoacetate (FAA) hydrolase family,Fumarylacetoacetase N-terminal domain 2	Wenzhouxiangella marina
abcw3|01519	CDS	1205341	1206462	374	-1	O	6	4	3	2			0.0298741	0.0861936	0.0517809		Putative dioxygenase VC_1345	Wenzhouxiangella marina	ko00350	PWY3O-19
abcw3|01520	CDS	1206565	1207611	349	-1	O	6	5	3	2			0.0841577	0.0607977	0.0881007		Hemolysin VllY	Wenzhouxiangella marina	ko00360;ko00350	PWY-1422;PWY-5864;TYRFUMCAT-PWY;PWY-1581;PWY-6318
abcw3|01521	CDS	1207741	1208166	142	1	O	6	5	3	2			0	0.0169017	0.00533429		Winged helix DNA-binding domain,MarR family,MarR family,Sugar-specific transcriptional regulator TrmB	Wenzhouxiangella marina
abcw3|01522	CDS	1208494	1210023	510	1	O	5	2	2	2	1		0.0185424	0.0508226	0.0268659		Beta-lactamase,Domain of unknown function (DUF3471)	Alkalimonas amylolytica
abcw3|01524	CDS	1210200	1211678	493	-1												Carotenoid 9,10(9',10')-cleavage dioxygenase 1	UBA5518 sp002396625
abcw3|01525	CDS	1211789	1212859	357	-1	P	0	0	0	0		1					Acyl-CoA dehydrogenase family member 11	Promineofilum breve
abcw3|01527	CDS	1212856	1214073	406	-1	P	0	0	0	0			0	0.0048217	0.00723902		Acyl-CoA dehydrogenase family member 10	UBA2363 sp002344355	ko00071;ko00640;ko00626;ko00310;ko00280;ko00930;ko00380;ko00632;ko00361;ko00650	CARNMET-PWY
abcw3|01528	CDS	1214081	1214875	265	-1												Dehydrogenase/reductase SDR family member 4	GCA-2699125 sp002699125
abcw3|01529	CDS	1214868	1216568	567	-1	P	0	0	0	0			0.00226257	0.00211938	0.00460031		N-succinylglutamate 5-semialdehyde dehydrogenase	Euryhalocaulis caribicus	ko00330	AST-PWY
abcw3|01530	CDS	1216584	1217015	144	-1												Lipocalin-like domain	Euryhalocaulis caribicus
abcw3|01531	CDS	1217012	1218220	403	-1	P	0	0	0	0			0.00229121	0.00198747	0.00268306		Putative acyltransferase Rv0859	UBA4149 sp002380195	ko00650;ko00062;ko02020;ko00380;ko00632;ko01040;ko00362;ko00310;ko00592;ko00280;ko00281;ko00071;ko00640;ko00620	PWY-5139;PWY-6295;PWY-5393;PWY0-881;PWY-5140;PWY-5981;SOPHOROSYLOXYDOCOSANOATE-SYN-PWY;PWY-6438;PWY-5437;THREOCAT-PWY;CENTBENZCOA-PWY;PWY-5307;PWY-6413;PWY-6310;PWY-84;PWY-6404;PWY-5209;PWY-5136;PWY-6318;PWY-4801;ECASYN-PWY;PWY-5268;PWY-6113;PWY-6515;KDO-LIPASYN-PWY;PWY-6411;FAO-PWY;FASYN-INITIAL-PWY;PWY-6432;PWY-6412;PWY-5313;PWY-6312;PWY1-3;KDO-NAGLIPASYN-PWY;PWYG-321;PWY-5972;PWY-6397;PWY-6418…
abcw3|01532	CDS	1218217	1219440	408	-1												hypothetical protein	Brevundimonas sp002432125	ko00310;ko00280;ko00071;ko00620;ko00640;ko00650;ko00632;ko00380;ko02020
abcw3|01533	CDS	1219437	1221119	561	-1	P	0	0	0	0			0.00633861	0.0048893	0.00232339		2,3-dihydroxybenzoate-AMP ligase	UBA4149 sp002380195	ko00770;ko00473;ko00471;ko00010;ko00650;ko00300;ko00290;ko01053;ko00310;ko00640;ko00620;ko00940;ko00071;ko00564;ko00252;ko00720;ko00251	PWY-6455
abcw3|01534	CDS	1221183	1222124	314	-1	O	0	0	0	0	1						Nitronate monooxygenase	Altererythrobacter_B dongtanensis
abcw3|01536	CDS	1222199	1223140	314	1	O	0	3	1	2			0.00556277	0.00879874	0.0117748		HxlR-like helix-turn-helix	Sphingopyxis sp000763945
abcw3|01537	CDS	1223310	1225523	738	-1						1		0.00120408	0.00317151	0.000883768		TonB dependent receptor, Pesticin receptor	UBA4149 sp002380195
abcw3|01539	CDS	1225948	1226679	244	1												tRNA pseudouridine synthase C	UBA3361 sp002281555
abcw3|01540	CDS	1226676	1227086	137	-1	O	1	1	0	0			0.0130501	0.017321	0.00790767		Protein of unknown function DUF86	Nitrosomonas communis_A
abcw3|01541	CDS	1227083	1227535	151	-1	O	2	1	0	0							Nucleotidyltransferase domain,Polymerase beta, Nucleotidyltransferase	Methylohalobius crimeensis
abcw3|01542	CDS	1227540	1228664	375	1	O	6	5	3	2			0.0330384	0.0349145	0.0364954		hypothetical protein	Wenzhouxiangella marina
abcw3|01543	CDS	1228684	1229361	226	-1	P	0	0	0	0			0	0.00875017	0.00579665		Glycerol metabolism activator	Wenzhouxiangella marina	ko00790;ko02030;ko02020;ko03090;ko04011
abcw3|01544	CDS	1229440	1230195	252	-1								0.0106064	0.00956729	0.00907925	energy metabolism	D-beta-hydroxybutyrate dehydrogenase	Wenzhouxiangella marina	ko00632;ko00650	PWY66-368;PWY66-367
abcw3|01545	CDS	1230337	1232166	610	1	O	6	4	3	2	3		0.0183014	0.0304972	0.0122638	energy metabolism	D-(-)-3-hydroxybutyrate oligomer hydrolase	Wenzhouxiangella marina	ko00650
abcw3|01547	CDS	1232481	1233266	262	-1												Glutamine amidotransferase class-I,Peptidase C26	Luteimonas sp002307375	ko00400;ko00230;ko00620;ko02020;ko00251;ko00790
abcw3|01548	CDS	1233290	1234231	314	1							7					YihY family inner membrane protein	Thioalkalivibrio sp000377905
abcw3|01550	CDS	1234251	1235285	345	-1	O	4	4	3	2							Domain of unknown function (DUF3524)	Aquisalimonas asiatica	ko00510;ko01030
abcw3|01551	CDS	1235624	1236931	436	1	O	5	5	3	2			0.00481355	0.0018051	0.00472008		Replication-associated recombination protein A	Wenzhouxiangella marina	ko03030
abcw3|01552	CDS	1237001	1237396	132	1								0.0569373	0.0238368	0.0721005			Wenzhouxiangella marina
abcw3|01553	CDS	1237416	1238450	345	-1								0.00124091	0.00340066	0.00283785		Alcohol dehydrogenase	Wenzhouxiangella marina	ko00071;ko00641;ko00260;ko00350;ko00010;ko00650;ko00830;ko00051	PWY-5057;P122-PWY;PWY-6028;PWY66-21;PWY-3801;P441-PWY;PWY-5486;PWY-5078;PWY-3722;ETOH-ACETYLCOA-ANA-PWY;FERMENTATION-PWY;P461-PWY;P601-PWY;PWY-6333;PWY-5076;PWY-5082
abcw3|01554	CDS	1238450	1239571	374	-1	O	0	1	0	0		7	0.00561365	0.00968486	0.00349664		Putative zinc metalloprotease sll0528	Alkalilimnicola ehrlichii	ko00230
abcw3|01556	CDS	1239803	1241215	471	-1	O	6	4	2	0		12					MatE,Polysaccharide biosynthesis C-terminal domain	Wenzhouxiangella marina
abcw3|01558	CDS	1241226	1243685	820	-1	O	6	6	3	2		10					FtsX-like permease family	Wenzhouxiangella marina	ko02010
abcw3|01560	CDS	1243682	1244386	235	-1								0.00182424	0.0137942	0.0101629		Uncharacterized ABC transporter ATP-binding protein YbbA	Wenzhouxiangella marina	ko02010
abcw3|01561	CDS	1244388	1244999	204	1	O	6	6	3	2	3	1					Esterase TesA	Wenzhouxiangella marina	ko01040	PWY-6303
abcw3|01564	CDS	1245081	1246676	532	1	O	6	6	3	2			0.0256055	0.0793829	0.0466656		Electron transfer flavoprotein-ubiquinone oxidoreductase, mitochondrial	Wenzhouxiangella marina	ko00680;ko00650;ko00010;ko00190;ko02020;ko00910;ko00630;ko00633;ko00020;ko00790;ko00130;ko00720;ko00620;ko00640
abcw3|01565	CDS	1246709	1247800	364	1	O	6	5	3	2			0.0095931	0.018724	0.0146409		Chorismate synthase	Wenzhouxiangella marina	ko00400	ALL-CHORISMATE-PWY;PWY-6163;COMPLETE-ARO-PWY;ARO-PWY;PWY-6165
abcw3|01566	CDS	1248031	1249056	342	1	O	6	6	3	2			0.0948455	0.0412343	0.100638		Aspartate-semialdehyde dehydrogenase	Wenzhouxiangella marina	ko00260;ko00300;ko00220	P101-PWY;P4-PWY;PWY-5347;THRESYN-PWY;PWY-6562;MET-SAM-PWY;PWY-5345;PWY-6559;PWY-724;PWY-3001;DAPLYSINESYN-PWY;PWY-6565;METSYN-PWY;PWY0-781;HOMOSERSYN-PWY
abcw3|01567	CDS	1249284	1252367	1028	1	O	6	5	3	2	1	1	0.0444137	0.0309596	0.0429879		FimV C-terminal domain,FimV N-terminal domain	Wenzhouxiangella marina
abcw3|01570	CDS	1252388	1253179	264	1	O	6	6	3	2			0.00175108	0.00298561	0.00371784		tRNA pseudouridine synthase A	Wenzhouxiangella marina
abcw3|01571	CDS	1253176	1253781	202	1	O	6	6	3	2			0.00229121	0.0115605	0.00211781		N-(5'-phosphoribosyl)anthranilate isomerase	Wenzhouxiangella marina	ko02020;ko00400	ALL-CHORISMATE-PWY;COMPLETE-ARO-PWY;TRPSYN-PWY
abcw3|01572	CDS	1253774	1254997	408	1	O	6	6	3	2			0.0612832	0.0194672	0.0406768		Tryptophan synthase beta chain	Wenzhouxiangella marina	ko00290;ko02020;ko00260;ko00400	ALL-CHORISMATE-PWY;TRPSYN-PWY;COMPLETE-ARO-PWY
abcw3|01573	CDS	1254994	1255833	280	1	O	6	6	3	2			0.0303819	0.0196354	0.0205521		Tryptophan synthase alpha chain	Wenzhouxiangella marina	ko00400;ko02020	TRPSYN-PWY;ALL-CHORISMATE-PWY;COMPLETE-ARO-PWY
abcw3|01574	CDS	1255836	1256747	304	1	O	6	6	3	2			0.0243718	0.0567024	0.050429		Acetyl-coenzyme A carboxylase carboxyl transferase subunit beta	Wenzhouxiangella marina	ko00253;ko00620;ko00061;ko00640	PWY0-881;PWY-6285;PWY-4381;PWY0-1264;FASYN-INITIAL-PWY;PWY-5156;PWY-6113
abcw3|01575	CDS	1256766	1258031	422	1	O	6	6	3	2			0.00210785	0.00281133	0.00589937		Dihydrofolate synthase/folylpolyglutamate synthase	Wenzhouxiangella marina	ko00550;ko00300	PWY-3841;1CMET2-PWY;ALL-CHORISMATE-PWY;PWY-6548;PWY-6455;FOLSYN-PWY
abcw3|01576	CDS	1258036	1258965	310	1	O	6	6	3	2		1	0.0297733	0.046548	0.0319394		Sporulation related domain	Wenzhouxiangella marina	ko00550
abcw3|01578	CDS	1258962	1259474	171	1	O	6	6	3	2		4					Colicin V production protein homolog	Wenzhouxiangella marina
abcw3|01580	CDS	1259476	1260957	494	1	O	6	6	3	2			0.0229767	0.0345388	0.0156008		Amidophosphoribosyltransferase	Wenzhouxiangella marina	ko00230;ko00251;ko00240	PWY-841;PRPP-PWY;PWY-6277;PWY-6122;PWY-6121;DENOVOPURINE2-PWY
abcw3|01581	CDS	1261038	1262456	473	1	O	6	4	3	2			0.000975706	0.00433109	0.00137995		Deoxyribodipyrimidine photo-lyase	Wenzhouxiangella marina
abcw3|01582	CDS	1262446	1263414	323	-1	O	6	6	3	2			0.0531443	0.0431335	0.0484575		D-alanyl-D-alanine carboxypeptidase
abcw3|01583	CDS	1263734	1264288	185	1	O	5	4	3	0		1
abcw3|01585	CDS	1264270	1265265	332	-1												Elongation factor P--(R)-beta-lysine ligase	Wenzhouxiangella marina	ko00970;ko00300	PWY-6461;PWY-6471
abcw3|01586	CDS	1265246	1266727	494	-1	O	6	6	3	2	1		0.00266588	0.00724385	0.00396032		(Housekeeping) Beta-barrel assembly-enhancing protease	Wenzhouxiangella marina	ko00780;ko00310
abcw3|01588	CDS	1266796	1267443	216	1												DsrE/DsrF-like family
abcw3|01589	CDS	1267440	1267784	115	1	O	6	6	3	2							sulfur relay protein, TusE/DsrC/DsvC family	GCA-2722315 sp002722315
abcw3|01590	CDS	1267860	1268612	251	1	O	0	0	2	0	1	1						Nitrosococcus halophilus
abcw3|01593	CDS	1268854	1269093	80	1	O	6	6	3	2							Glutaredoxin 3	Wenzhouxiangella marina
abcw3|01594	CDS	1269257	1270267	337	1	O	6	6	3	2			0.0993062	0.102076	0.154013		Isocitrate dehydrogenase [NAD] catalytic subunit 5, mitochondrial	Wenzhouxiangella marina	ko00720;ko00480;ko00020	PWY-6549;PWY-5690;PWY-5464
abcw3|01595	CDS	1270298	1271164	289	-1	O	3	1	1	0			0.00159907	0.00667725	0.00226159		Hydroxymethylpyrimidine/phosphomethylpyrimidine kinase	GCA-2722315 sp002722315	ko00730	THISYNARA-PWY;THISYN-PWY
abcw3|01596	CDS	1271233	1272426	398	1	O	6	6	3	0	1							Wenzhouxiangella marina
abcw3|01598	CDS	1272555	1273742	396	1	O	6	6	3	2		7					Putative permease PerM homolog	Wenzhouxiangella marina
abcw3|01600	CDS	1273723	1275090	456	1	O	6	6	3	2							UDP-N-acetyl-alpha-D-muramoyl-L-alanyl-L-glutamate epimerase	Wenzhouxiangella marina
abcw3|01601	CDS	1275068	1276411	448	1	O	6	6	3	2			0	0.00344169	0.000730324		UDP-N-acetylmuramoyl-L-alanine--L-glutamate ligase	Wenzhouxiangella marina	ko00300;ko00471;ko00550	PEPTIDOGLYCANSYN-PWY;PWY-6470;PWY-6471;PWY-5265;PWY-6385;PWY-6386;PWY-6387
abcw3|01602	CDS	1276453	1277436	328	-1	O	6	6	3	2			0.00663003	0.0097312	0.012558		Octaprenyl diphosphate synthase	Wenzhouxiangella marina
abcw3|01603	CDS	1277573	1278022	150	1	O	6	6	3	2			0.24723	0.501297	0.222112		Single-stranded DNA-binding protein	Wenzhouxiangella marina	ko03030;ko03440;ko03430
abcw3|01604	CDS	1278061	1279122	354	1								0.00875095	0.0226073	0.0120046		dTDP-glucose 4,6-dehydratase	Wenzhouxiangella marina	ko00051;ko00521;ko00523;ko01055;ko00052	PWY-3221;DTDPRHAMSYN-PWY;PWY-6404;OANTIGEN-PWY;ECASYN-PWY
abcw3|01605	CDS	1279202	1280086	295	1	O	6	6	3	2			0.0525355	0.0242787	0.0312717		Glucose-1-phosphate thymidylyltransferase	Wenzhouxiangella marina	ko00052;ko00040;ko00540;ko00500;ko00300;ko00051;ko00920;ko00523;ko00530;ko00521;ko00272	DTDPRHAMSYN-PWY;OANTIGEN-PWY;PWY-6404;ECASYN-PWY
abcw3|01606	CDS	1280083	1280631	183	1	O	6	5	3	2			0.0072213	0.0105662	0.00894261		dTDP-4-dehydrorhamnose 3,5-epimerase	GCA-2722315 sp002722315	ko00523;ko00521	OANTIGEN-PWY;PWY-6404;DTDPRHAMSYN-PWY
abcw3|01607	CDS	1280628	1281524	299	1	O	6	6	3	2			0.00441032	0.0172849	0.00546688		dTDP-4-dehydrorhamnose reductase	Wenzhouxiangella marina	ko00521;ko00523	DTDPRHAMSYN-PWY;PWY-6404;OANTIGEN-PWY
abcw3|01608	CDS	1281509	1282924	472	1	O	6	6	3	2			0.0255424	0.0234661	0.0299476		Xanthan biosynthesis protein XanB	Wenzhouxiangella marina	ko00540;ko00051;ko00530	PWY-5659;COLANSYN-PWY;PWY-882;MANNCAT-PWY
abcw3|01609	CDS	1282945	1283892	316	1	O	6	4	3	1	3		0.0140858	0.0112428	0.0068382		Protein of unknown function (DUF1684)	UBA11164 sp002420085
abcw3|01611	CDS	1283894	1284676	261	-1	O	6	6	3	2			0.158319	0.130936	0.0781269		Crotonyl-CoA hydratase	Wenzhouxiangella marina	ko00592;ko00280;ko00310;ko00640;ko00071;ko00281;ko00650;ko00380;ko00632;ko01040;ko00062;ko00930
abcw3|01612	CDS	1284750	1284986	79	-1							2
abcw3|01614	CDS	1285016	1285405	130	-1	O	6	6	3	0		2					phage shock protein C	Wenzhouxiangella marina
abcw3|01616	CDS	1285402	1285632	77	-1	O	6	6	3	0		1					phage shock protein B	Wenzhouxiangella marina
abcw3|01618	CDS	1285639	1286304	222	-1								0.0176885	0.0177651	0.0234689		Phage shock protein A	Wenzhouxiangella marina
abcw3|01619	CDS	1286629	1287354	242	1	O	5	6	3	2	1		0.265407	0.228526	0.300139		FKBP-type peptidyl-prolyl cis-trans isomerase,Domain amino terminal to FKBP-type peptidyl-prolyl isomerase	Wenzhouxiangella marina
abcw3|01621	CDS	1287364	1287561	66	1	O	4	5	3	0							Protein of unknown function (DUF1289)	Wenzhouxiangella marina
abcw3|01622	CDS	1287521	1288150	210	1	O	5	6	3	2							NUDIX domain	Wenzhouxiangella marina
abcw3|01623	CDS	1288190	1289665	492	-1	O	5	3	2	0		10					K(+)/H(+) antiporter NhaP2	Wenzhouxiangella marina
abcw3|01625	CDS	1289746	1290174	143	-1	O	6	5	3	2	1	1	0.00300614	0.00823821	0.00299774		Copper chaperone PCu(A)C	Wenzhouxiangella marina
abcw3|01628	CDS	1290276	1291034	253	1	O	6	5	3	2			0.0363471	0.0203399	0.0188927		Enoyl-CoA delta isomerase 1, mitochondrial	Wenzhouxiangella marina	ko00640;ko00071;ko00281;ko00592;ko00280;ko00310;ko00380;ko00632;ko01040;ko00062;ko00930;ko00650	FAO-PWY;PWY-5137;PWY-5138
abcw3|01629	CDS	1291041	1291448	136	-1	O	5	4	3	2			0.0123483	0.0116328	0.00482472		Thioesterase superfamily,Thioesterase-like superfamily,Acyl-ACP thioesterase	Wenzhouxiangella marina
abcw3|01630	CDS	1291448	1294300	951	-1	O	6	6	3	2			0.0022041	0.0115332	0.00741036		UvrABC system protein A	Wenzhouxiangella marina	ko02010;ko03420
abcw3|01631	CDS	1294458	1295423	322	1	O	6	1	0	0	3	1	0.0123878	0.0122238	0.00405327		Dehydrogenase/reductase SDR family member 13	UBA9145 sp003451715		GAMMAHEXCHLORDEG-PWY
abcw3|01634	CDS	1295562	1297901	780	1	O	4	0	1	0	1	1	0.0187745	0.0264603	0.00209131			Pseudohongiella spirulinae
abcw3|01637	CDS	1298170	1298481	104	1	O	6	6	3	2			0.218227	0.148289	0.552654		50S ribosomal protein L21	Wenzhouxiangella marina	ko03010
abcw3|01638	CDS	1298486	1298746	87	1	O	6	6	3	2			0.140701	0.0833188	0.219617		50S ribosomal protein L27	GCA-2722315 sp002722315	ko03010
abcw3|01639	CDS	1298997	1300034	346	1	O	6	6	3	2			0.00638169	0.0114133	0.0196815		GTPase Obg	Wenzhouxiangella marina
abcw3|01640	CDS	1300100	1300363	88	-1	O	6	6	3	2			0.21211	0.0778082	0.381425		30S ribosomal protein S20	Wenzhouxiangella marina	ko03010
abcw3|01641	CDS	1300728	1302326	533	1	O	6	6	3	2		12					Probable lipid II flippase MurJ	GCA-2722315 sp002722315
abcw3|01643	CDS	1302411	1303346	312	-1						1						Putative arsenical pump-driving ATPase	UBA8438 sp002712885		ALL-CHORISMATE-PWY;PWY-6383;FOLSYN-PWY;PWY-6404;PWY-6147;PWY-6502;PWY-5354
abcw3|01645	CDS	1303337	1303594	86	-1	O	2	0	1	0								Pseudomonas_D abyssi
abcw3|01646	CDS	1303591	1305267	559	-1	O	2	0	2	0		15					Peptide transporter CstA	Halomonas_A xinjiangensis
abcw3|01648	CDS	1305351	1306394	348	1	O	6	6	3	2			0.00123018	0.00332515	0.000940793		Bifunctional riboflavin kinase/FMN adenylyltransferase	Wenzhouxiangella marina		PWY66-366;PWY-6167;RIBOSYN2-PWY;PWY-6168
abcw3|01649	CDS	1306454	1309258	935	1	O	6	6	3	2			0.0233705	0.0187825	0.0227182		Isoleucine--tRNA ligase	Wenzhouxiangella marina	ko00970;ko00290	TRNA-CHARGING-PWY
abcw3|01650	CDS	1309264	1309749	162	1	O	6	6	3	2		5				secretion systems	Lipoprotein signal peptidase	Wenzhouxiangella marina	ko03060
abcw3|01652	CDS	1309791	1310477	229	-1	O	5	6	3	0		7	0.00187224	0.00513082	0.0071384		hypothetical protein	GCA-2722315 sp002722315
abcw3|01654	CDS	1310566	1311699	378	1	O	6	1	1	0			0.00339686	0.0134746	0.00863842		Cysteine synthase	Thalassospira lucentensis	ko00271;ko00920;ko00290;ko00260;ko00450;ko00272	CYSTSYN-PWY;SULFATE-CYS-PWY
abcw3|01655	CDS	1311812	1312558	249	1	O	6	6	3	2			0.075679	0.0400713	0.075016		50S ribosomal protein L25	Wenzhouxiangella marina	ko03010
abcw3|01656	CDS	1312567	1313184	206	1	O	6	6	3	2			0.00657531	0.00585156	0.0200469		Peptidyl-tRNA hydrolase	Wenzhouxiangella marina
abcw3|01657	CDS	1313342	1314433	364	1	O	6	6	3	2			0.0261117	0.0242234	0.0310544		Ribosome-binding ATPase YchF	Wenzhouxiangella marina
abcw3|01658	CDS	1314538	1315653	372	-1	O	5	5	3	0	3						Type III secretion system lipoprotein chaperone (YscW)	Halomonas sp000219565
abcw3|01660	CDS	1315676	1316416	247	-1	O	1	0	0	0	1		0.0346118	0.0602741	0.0388111		Putative general bacterial porin	Sinimarinibacterium flocculans
abcw3|01662	CDS	1316558	1317082	175	-1	O	5	4	3	0							Alpha/beta hydrolase family,Serine aminopeptidase, S33,Uncharacterised protein family (UPF0227)	GCA-2722315 sp002722315
abcw3|01663	CDS	1317203	1318009	269	1	O	5	4	3	1			0.00477841	0.00287022	0.00158836		NYN domain	Wenzhouxiangella marina
abcw3|01664	CDS	1318191	1319030	280	-1	O	6	6	3	2		3	0.0108307	0.0513812	0.0469715		Uncharacterized MscS family protein slr0639	Wenzhouxiangella marina
abcw3|01666	CDS	1319287	1320057	257	-1								0.283318	0.313307	0.395161		3-hydroxyacyl-CoA dehydrogenase type-2	Wenzhouxiangella marina	ko00380;ko00930;ko00062;ko00650;ko00071;ko00281;ko00280;ko00310	PWY-5177;PWY-6435;PWY-561;PWY-5136;PWY-5184;TRYPTOPHAN-DEGRADATION-1;FAO-PWY
abcw3|01667	CDS	1320142	1321482	447	-1								0.0322487	0.0572519	0.0946419		ATP-dependent protease ATPase subunit HslU	Wenzhouxiangella marina
abcw3|01668	CDS	1321494	1322051	186	-1	O	5	6	3	2			0.0180218	0.0148865	0.0088061		ATP-dependent protease subunit HslV	Wenzhouxiangella marina
abcw3|01669	CDS	1322195	1322950	252	1	O	3	4	1	0	1							Wenzhouxiangella marina
abcw3|01671	CDS	1322956	1325532	859	1							1	0.00562964	0.00460789	0.00543325		Double sensory domain of two-component sensor kinase,HAMP domain,Protein kinase domain,Fungal protein kinase,Protein tyrosine kinase	Wenzhouxiangella marina	ko05014;ko04110;ko04360;ko03090;ko00040;ko04010;ko05221;ko04510;ko04140;ko02020;ko04111;ko05012;ko04011;ko02030;ko04530;ko00230
abcw3|01673	CDS	1325631	1326902	424	1	O	2	1	0	0	1		0.00738238	0.00545545	0.0015398			Wenzhouxiangella marina
abcw3|01675	CDS	1326927	1327790	288	-1	O	6	4	3	2		7					Undecaprenyl-diphosphatase	Halorhodospira halophila	ko00550
abcw3|01677	CDS	1328009	1329172	388	1	P	0	0	0	0							Transposase DDE domain,Domain of unknown function (DUF4372)	UBA9968 sp001799045
abcw3|01678	CDS	1329438	1330334	299	-1	O	6	6	3	1							Tyrosine recombinase XerC	Wenzhouxiangella marina
abcw3|01679	CDS	1330341	1331021	227	-1	O	6	6	3	2			0.00926501	0.00183342	0.00476556		Protein of unknown function, DUF484	Wenzhouxiangella marina
abcw3|01680	CDS	1331009	1331854	282	-1	O	6	6	3	2			0.00315802	0.00705528	0.0092773		Diaminopimelate epimerase	Wenzhouxiangella marina	ko00300	PWY0-781;DAPLYSINESYN-PWY;P4-PWY;PWY-724
abcw3|01681	CDS	1331851	1332513	221	-1								0.0238959	0.00349645	0.0137631		Mycolic acid cyclopropane synthetase,Methyltransferase domain,Methyltransferase domain,O-methyltransferase domain,Methyltransferase domain,Methyltransferase domain,Methyltransferase domain,Methyltransferase small domain,ubiE/COQ5 methyltransferase family	Wenzhouxiangella marina	ko00450;ko00981;ko00626;ko00380;ko00350;ko00340;ko00130
abcw3|01682	CDS	1332642	1333322	227	1	O	6	6	3	2			0.0117797	0.0229331	0.0309299		Acyl-protein thioesterase 1	Wenzhouxiangella marina		PWY-5996;PWY0-1337;PWY-6320;PWY-6453;ALL-CHORISMATE-PWY;PWY-981
abcw3|01683	CDS	1333382	1334293	304	1	O	6	6	3	2			0.0157192	0.0167051	0.0238836		Porphobilinogen deaminase	Wenzhouxiangella marina	ko00860	PWY-5918;PWY-5920;PWY-5188;PWY-5189
abcw3|01684	CDS	1334584	1335348	255	1								0.040519	0.015457	0.0136091		Uroporphyrinogen-III synthase HemD	GCF-002020805 sp002020805
abcw3|01685	CDS	1335394	1336551	386	1	O	6	6	3	0		1	0.0193735	0.0328466	0.0104003		HemX, putative uroporphyrinogen-III C-methyltransferase	GCA-2722315 sp002722315
abcw3|01687	CDS	1336548	1337732	395	1	O	6	6	3	2		2	0.0165932	0.0108945	0.0104225		heme biosynthesis-associated TPR protein	Wenzhouxiangella marina
abcw3|01689	CDS	1337755	1339128	458	-1	P	0	0	0	0			0.004965	0.00618651	0.0114123		Aromatic amino acid lyase	PCC-7375 sp000482245
abcw3|01690	CDS	1339134	1339661	176	-1							2
abcw3|01692	CDS	1340495	1341901	469	-1								0.0280538	0.0151249	0.0122488		Response regulator protein PilR	Wenzhouxiangella marina	ko00230;ko02030;ko05111;ko00790;ko04011;ko03090;ko02020;ko00240
abcw3|01693	CDS	1341967	1343619	551	-1	O	6	6	3	2		5	0.00155226	0.00279716	0.000593555		Sensor protein kinase PilS	Wenzhouxiangella marina	ko04011;ko00010;ko03090;ko02020;ko00230;ko05111;ko00620;ko02030;ko00790
abcw3|01695	CDS	1343832	1344995	388	1	O	6	6	3	2			0.243864	0.238888	0.352465	citric acid cycle	Succinate--CoA ligase [ADP-forming] subunit beta	Wenzhouxiangella marina	ko00020;ko00640;ko00630;ko00720	GLYCOLYSIS-TCA-GLYOX-BYPASS;PWY-5392;PWY-6432;PWY-6457;TCA-GLYOX-BYPASS;PWY-5913;PWY-5538;PWY-5958;P601-PWY;PWY-6318;P42-PWY;P23-PWY;PWY-6146;PWY-5464;PWY-5537;TCA;CARNMET-PWY;PWY-5690
abcw3|01696	CDS	1345007	1345879	291	1	O	6	6	3	2			0.232943	0.104122	0.228037	citric acid cycle	Succinate--CoA ligase [ADP-forming] subunit alpha	GCA-2722315 sp002722315	ko00720;ko00630;ko00640;ko00020	PWY-5464;PWY-6146;PWY-5537;TCA;CARNMET-PWY;PWY-5690;PWY-5958;PWY-5538;P601-PWY;PWY-6318;P42-PWY;P23-PWY;PWY-6457;TCA-GLYOX-BYPASS;PWY-5913;GLYCOLYSIS-TCA-GLYOX-BYPASS;PWY-5392;PWY-6432
abcw3|01697	CDS	1345955	1346284	110	1												four helix bundle protein	Palsa-1315 sp002869895
abcw3|01698	CDS	1346361	1348004	548	1	O	6	6	3	2			0.00466988	0.00213862	0.00178468		Glutamine-dependent NAD(+) synthetase	Wenzhouxiangella marina	ko00251;ko00760	PWY-3502;PWY0-781;PYRIDNUCSYN-PWY;PWY-5653;NADSYN-PWY;PWY-5381;PYRIDNUCSAL-PWY
abcw3|01699	CDS	1348096	1350441	782	-1							1	0.00458807	0.00506508	0.000417996		Tetratricopeptide repeat,MalT-like TPR region,Transcriptional regulatory protein, C terminal
abcw3|01701	CDS	1350797	1352344	516	1						1						Chaperone of endosialidase	UBA1926 sp002480345
abcw3|01703	CDS	1352374	1355592	1073	1						1						Right handed beta helix region	Salinivenus lutea
abcw3|01705	CDS	1355804	1357279	492	1	O	3	1	0	0	1						T5SS/PEP-CTERM-associated repeat	Tardiphaga sp003096755
abcw3|01707	CDS	1357442	1359172	577	1	O	6	5	3	0			0.00308127	0.00341803	0.000564031		Isocitrate dehydrogenase kinase/phosphatase	Wenzhouxiangella marina
abcw3|01708	CDS	1359185	1359754	190	-1	O	6	6	3	2			0.0205053	0.0359011	0.0395085		dCTP deaminase	Wenzhouxiangella marina	ko00240	PWY0-166;PWY-6545
abcw3|01709	CDS	1359805	1360875	357	-1	O	6	6	3	2	1		0.00249271	0.00328603	0		(Housekeeping) Trypsin like serine protease DegP/DegQ-like	Wenzhouxiangella marina	ko02020
abcw3|01711	CDS	1361204	1361827	208	1	O	6	6	3	2	1	1	0.180436	0.329708	0.100303	energy metabolism	Ubiquinol-cytochrome c reductase iron-sulfur Rieske subunit	Wenzhouxiangella marina	ko05012;ko00195;ko00190	PWY-3781
abcw3|01714	CDS	1361829	1363067	413	1	O	6	6	3	2		9	0.00422609	0.0151972	0.0122782	energy metabolism	Cytochrome b	Wenzhouxiangella marina	ko05012;ko00190
abcw3|01716	CDS	1363068	1363805	246	1	O	6	6	3	2	1	1	0.0866269	0.16134	0.113485	energy metabolism	Cytochrome c1	Wenzhouxiangella marina	ko00190;ko05012
abcw3|01719	CDS	1363861	1364475	205	1	O	6	6	3	2			0.0306152	0.10728	0.0690567		Stringent starvation protein A	Wenzhouxiangella marina	ko00480;ko00350
abcw3|01720	CDS	1364480	1364893	138	1	O	6	6	3	2			0.00336156	0.00853887	0.0166457		Stringent starvation protein B	Wenzhouxiangella marina
abcw3|01721	CDS	1364900	1365247	116	-1	O	6	6	3	2		1					Protein of unknown function (DUF3301)	Wenzhouxiangella marina
abcw3|01723	CDS	1365244	1365777	178	-1	O	6	6	3	0							Smr domain	Wenzhouxiangella marina
abcw3|01724	CDS	1365851	1366630	260	1	O	6	6	3	2			0.015067	0.0181112	0.0220401		5'-nucleotidase SurE	Wenzhouxiangella marina	ko00230;ko00760;ko00240	PWY-5043;PWY-5695;PWY-5381
abcw3|01725	CDS	1366630	1367283	218	1	O	6	6	3	2			0	0.00914648	0.0105091		Protein-L-isoaspartate O-methyltransferase	Wenzhouxiangella marina
abcw3|01726	CDS	1367306	1367881	192	1	O	3	6	2	0		5					SNARE associated Golgi protein	Wenzhouxiangella marina
abcw3|01728	CDS	1368010	1368711	234	1	O	6	6	3	2							Lipoprotein NlpD/LppB homolog	Wenzhouxiangella marina	ko00550
abcw3|01729	CDS	1368742	1369113	124	-1	O	6	6	3	2							Protein of unknown function (DUF498/DUF598)	Wenzhouxiangella marina
abcw3|01730	CDS	1369117	1369410	98	-1	O	6	6	3	2			0	0.0118951	0.0111033		RNA-binding protein YhbY	Wenzhouxiangella marina
abcw3|01731	CDS	1370118	1370720	201	1	O	6	6	3	2			0	0.00384609	0.00652123		Ribosomal RNA large subunit methyltransferase E	Wenzhouxiangella marina
abcw3|01732	CDS	1370791	1372707	639	1	O	6	6	3	2		2	0.0200892	0.0604716	0.0930324		ATP-dependent zinc metalloprotease FtsH	GCA-2722315 sp002722315	ko00230;ko01030;ko03030
abcw3|01734	CDS	1372756	1373601	282	1	O	6	6	3	2			0.00303823	0.00563765	0.00463585		Dihydropteroate synthase	Wenzhouxiangella marina	ko00790	ALL-CHORISMATE-PWY;PWY-6548;FOLSYN-PWY
abcw3|01735	CDS	1373645	1374997	451	1	O	6	6	3	2			0.028392	0.0279954	0.0343965		Phosphoglucosamine mutase	Wenzhouxiangella marina	ko00530;ko00052;ko00030;ko00051;ko00521;ko00500;ko00010	UDPNAGSYN-PWY;PWY-6404;OANTIGEN-PWY
abcw3|01736	CDS	1374994	1375941	316	1	O	5	5	3	2			0.00529213	0.00249275	0.00445547		Probable 2-oxoglutarate-dependent dioxygenase At3g50210	Wenzhouxiangella marina		PWY-5070;PWY-102;PWY-6085;PWY-5035;PWY-6086;PWY-5153;PWY-5036
abcw3|01737	CDS	1375994	1377022	343	1												diguanylate cyclase (GGDEF) domain	Thioalkalivibrio sp000377205
abcw3|01738	CDS	1377043	1378524	494	-1	O	6	4	3	1	1	1					Baeyer-Villiger monooxygenase	GCA-2722315 sp002722315	ko00930;ko00632	PWY-5991;PWY-2821;PWY-6059;PWY-5701;PWYQT-4471;PWY-5992;PWY-5061;HCAMHPDEG-PWY;PWY-6197;PWY-3022;PWY-5195;CAMALEXIN-SYN;PWY-5773;PWY-321;P421-PWY;PWY-6014;PWY-5161;PWYQT-4474;TOLUENE-DEG-3-OH-PWY;PWY3O-19;PWY-5203;PWYQT-4472;HISHP-PWY;PWYQT-4473;TOLUENE-DEG-2-OH-PWY;PWY-5990;PWY-6526;PWY-5469;P601-PWY;PWYQT-4475;PWY-5473;PWY-581;PWY-5479
abcw3|01741	CDS	1378533	1378997	155	-1							1					hypothetical protein	Idiomarina maris
abcw3|01743	CDS	1379142	1379726	195	-1	O	3	6	2	2							IMPACT family member in pol 5'region	Pseudoxanthomonas_A sp001427635
abcw3|01744	CDS	1379723	1381090	456	-1	O	6	6	3	2			0	0.00429185	0.0035805		Exodeoxyribonuclease 7 large subunit	Wenzhouxiangella marina	ko03430
abcw3|01745	CDS	1382147	1382971	275	-1	O	4	3	1	0							Calcineurin-like phosphoesterase,Calcineurin-like phosphoesterase superfamily domain	GCA-2722315 sp002722315
abcw3|01746	CDS	1383094	1384746	551	1	O	6	6	3	2	1		0.0556261	0.0777889	0.0588894		Putative amidohydrolase YtcJ	GCA-2722315 sp002722315
abcw3|01748	CDS	1384848	1386386	513	1	O	6	4	3	1			0.00838979	0.0030941	0.00127214		Hydrolase YhcX	Wenzhouxiangella marina
abcw3|01749	CDS	1386777	1387118	114	1	O	6	5	3	2		1	0.01853	0.0277753	0.0363683		Protein of unknown function (DUF1043)	Wenzhouxiangella marina
abcw3|01751	CDS	1387166	1388782	539	1							12				ectoine	Ectoine/hydroxyectoine transporter	Pseudomonas_D salegens
abcw3|01753	CDS	1388938	1389585	216	-1	O	5	2	1	0							Methyltransferase domain,Methyltransferase domain,Methyltransferase domain,Methyltransferase domain	UBA9957 sp001770955	ko00450;ko00380;ko00626;ko00350;ko00340
abcw3|01754	CDS	1389596	1390063	156	-1	O	0	1	2	0							Lipid A 3-O-deacylase (PagL)	Pseudomonas_E monteilii_A
abcw3|01755	CDS	1390274	1391218	315	1												PAS domain S-box protein,diguanylate cyclase (GGDEF) domain	Bowmanella denitrificans	ko02030;ko02020;ko03030;ko00230
abcw3|01756	CDS	1391403	1392005	201	-1													Arhodomonas aquaeolei
abcw3|01757	CDS	1392043	1392693	217	-1													Acidihalobacter prosperus_B
abcw3|01758	CDS	1392690	1394213	508	-1	O	0	1	0	0							Protein of unknown function (DUF3987)	Arhodomonas aquaeolei
abcw3|01759	CDS	1394210	1395097	296	-1	O	0	1	2	0							Toprim domain	Arhodomonas aquaeolei
abcw3|01760	CDS	1395090	1395278	63	-1													Endoriftia persephone
abcw3|01761	CDS	1395293	1395490	66	-1												DNA-binding transcriptional activator AlpA	Arhodomonas aquaeolei
abcw3|01762	CDS	1395636	1396403	256	-1													Arhodomonas aquaeolei
abcw3|01763	CDS	1396400	1397620	407	-1													Arhodomonas aquaeolei
abcw3|01764	CDS	1397719	1397916	66	1													Tenderia electrophaga
abcw3|01765	CDS	1397958	1400687	910	1								0.0113371	0.0199337	0.0103378		Protein of unknown function (DUF499)	Tenderia electrophaga
abcw3|01766	CDS	1400684	1401679	332	1								0.0076156	0.00836859	0.00847544			Tenderia electrophaga
abcw3|01767	CDS	1401681	1404971	1097	1	O	1	0	0	0			0.0088143	0.00963132	0.0101991		DNA methylase	Tenderia electrophaga
abcw3|01768	CDS	1404971	1405492	174	1								0	0.00461828	0.00941693			Tenderia electrophaga
abcw3|01769	CDS	1405506	1408268	921	1	O	1	3	0	2			0.00370453	0.00421531	0.00212221		DEAD/DEAH box helicase,Uncharacterized conserved protein (DUF2075),Helicase conserved C-terminal domain,Type III restriction enzyme, res subunit,SNF2 family N-terminal domain	Tenderia electrophaga	ko00230
abcw3|01770	CDS	1408281	1409288	336	1								0.0040237	0.00468114	0.00291878		Abi-like protein	GCA-2683405 sp002683405
abcw3|01771	CDS	1410077	1411009	311	-1	O	0	1	2	2							Integrase	Arhodomonas aquaeolei		THISYN-PWY;PWY4FS-4;PWY-5354;PWY-6476;PWY-882;PHOSLIPSYN2-PWY
abcw3|01772	CDS	1411868	1413268	467	-1	O	4	5	3	0			0.0019043	0.0100661	0.00279206		Ribonuclease TTHA0252	SM1-46 sp001304215		PWY-1921
abcw3|01773	CDS	1413265	1415001	579	-1	O	0	0	1	0			0.00147706	0.00407162	0.00507232		hypothetical protein	Koribacter versatilis
abcw3|01774	CDS	1415080	1415544	155	-1	O	6	5	3	2			0	0.0128882	0.0112333		SsrA-binding protein	Wenzhouxiangella marina
abcw3|01775	CDS	1415788	1416216	143	1	O	3	4	3	2							Ribosome association toxin RatA	Wenzhouxiangella marina	ko00071;ko00620;ko00640;ko00310;ko01056;ko00280;ko00632;ko00380;ko02020;ko00650
abcw3|01776	CDS	1416209	1416511	101	1	O	6	5	3	2							hypothetical protein	Thioalkalivibrio sp000025545
abcw3|01777	CDS	1416548	1417006	153	-1	O	6	5	3	2	1		0	0.0185098	0.0263738		SmpA / OmlA family	Wenzhouxiangella marina
abcw3|01778	lipoprotein_signal_peptide	1416548	1416619	24	0
abcw3|01779	CDS	1417054	1417476	141	1	O	6	5	3	2			0.0629052	0.0167118	0.034018		Ferric uptake regulation protein	Wenzhouxiangella marina
abcw3|01780	CDS	1417792	1419462	557	-1	O	6	5	3	2			0.00715196	0.00487098	0.0109001		DNA repair protein RecN	Wenzhouxiangella marina
abcw3|01781	CDS	1419602	1420150	183	1	O	5	5	3	2			0.0458582	0.0475968	0.0385396		hypothetical protein	Wenzhouxiangella marina
abcw3|01782	CDS	1420249	1422183	645	1	O	6	5	3	2			0.293806	0.157767	0.404587		Chaperone protein DnaK	Wenzhouxiangella marina
abcw3|01783	CDS	1422306	1423436	377	1	O	6	5	3	2			0.00236012	0.0285183	0.0386337		Chaperone protein DnaJ	Wenzhouxiangella marina	ko00630;ko00680
abcw3|01784	CDS	1423504	1424205	234	1	O	6	5	3	2			0.0112813	0.0221165	0.0316083		4-hydroxy-tetrahydrodipicolinate reductase	Wenzhouxiangella marina	ko00300
abcw3|01785	tRNA	1424275	1424350	25.3333	-1
abcw3|01786	tRNA	1424387	1424462	25.3333	-1
abcw3|01787	CDS	1424964	1425191	76	1
abcw3|01788	CDS	1425552	1427078	509	1	P	0	0	0	0							Transposase for insertion sequence element IS21-like	Pseudomonas_D pelagia
abcw3|01789	CDS	1427065	1427805	247	1	P	0	0	0	0							Insertion sequence IS5376 putative ATP-binding protein	Pseudomonas_D pelagia
abcw3|01790	CDS	1427854	1428411	186	1
abcw3|01791	CDS	1428854	1431073	740	-1	O	2	1	0	2		13					GtrA-like protein	Wenzhouxiangella marina
abcw3|01793	CDS	1431067	1432029	321	-1							2	0	0.00360571	0.00102017		Putative glycosyltransferase CsbB	Wenzhouxiangella marina	ko00510	LPSSYN-PWY;LIPA-CORESYN-PWY
abcw3|01795	CDS	1433084	1434610	509	1	P	0	0	0	0							Transposase for insertion sequence element IS21-like	Pseudomonas_D pelagia
abcw3|01796	CDS	1434597	1434962	122	1	P	0	0	0	0							Insertion sequence IS5376 putative ATP-binding protein	Pseudomonas_D pelagia
abcw3|01797	CDS	1434926	1435336	137	1	P	0	0	0	0							Insertion sequence IS21 putative ATP-binding protein	Pseudomonas_D yangmingensis
abcw3|01798	CDS	1435628	1437262	545	-1							16				energy metabolism	proton/Na+ channel	UBA1383 sp002305415		PWYG-321;PWY-5469;PWY-2821;PWY-5826;PWY-4302;PWY-5479;PWY-5987;PWY-6113;PWY-5271
abcw3|01800	CDS	1437259	1438743	495	-1							14				energy metabolism	NADH-quinone oxidoreductase subunit N	UBA1383 sp002305415
abcw3|01802	CDS	1438740	1440191	484	-1							14				energy metabolism	NADH-quinone oxidoreductase subunit N	UBA1383 sp002305415
abcw3|01804	CDS	1440181	1440489	103	-1							3				energy metabolism	NADH-ubiquinone/plastoquinone oxidoreductase chain 4L	UBA1383 sp002305415
abcw3|01806	CDS	1440486	1441424	313	-1							9				energy metabolism	Domain of unknown function (DUF4040),Domain related to MnhB subunit of Na+/H+ antiporter	UBA1383 sp002305415
abcw3|01808	CDS	1441428	1441712	95	-1							2				energy metabolism	Na+/H+ antiporter subunit	GCA-2722315 sp002722315
abcw3|01810	CDS	1441709	1441972	88	-1							3					Multiple resistance and pH regulation protein F (MrpF / PhaF)	Halorhodospira halophila
abcw3|01812	CDS	1441969	1442496	176	-1	O	5	2	2	0		2				energy metabolism	Na+/H+ ion antiporter subunit	GCA-2722315 sp002722315
abcw3|01814	CDS	1442539	1443450	304	1	O	6	3	3	0		9					Membrane transport protein	Wenzhouxiangella marina
abcw3|01816	CDS	1443436	1446072	879	-1						3	7					diguanylate cyclase (GGDEF) domain	UBA5047 sp002710725
abcw3|01819	CDS	1446361	1446978	206	-1	O	1	1	1	1							HTH-type transcriptional regulator TtgR	Halomonas shengliensis
abcw3|01820	CDS	1446981	1448408	476	-1						3		0.00179735	0.0148346	0.00274578		Probable outer membrane lipoprotein SilC	Halomonas_B pantelleriensis
abcw3|01822	CDS	1448405	1451551	1049	-1	O	6	6	3	2		11	0.00243743	0.0091024	0.00310902		Efflux pump membrane transporter BepE	Halomonas chromatireducens
abcw3|01824	CDS	1451551	1452738	396	-1						3		0.0143726	0.0362977	0.0213026		Solvent efflux pump periplasmic linker SrpA	Halomonas daqingensis
abcw3|01826	CDS	1452814	1454229	472	1	P	0	0	0	0	1
abcw3|01828	CDS	1454340	1455764	475	-1	O	5	5	3	2			0.0191817	0.0291519	0.0209832		Asparagine--tRNA ligase	Wenzhouxiangella marina	ko00970;ko00252	TRNA-CHARGING-PWY
abcw3|01829	CDS	1455800	1456159	120	1	O	5	5	3	2							Iron-binding protein IscA	Wenzhouxiangella marina
abcw3|01830	CDS	1456400	1457857	486	1	O	5	5	3	2			0.0521775	0.10196	0.0487159		Inosine-5'-monophosphate dehydrogenase	Wenzhouxiangella marina	ko00271;ko00920;ko02010;ko00260;ko02060;ko00230;ko00450	PRPP-PWY;PWY-841;PWY-5043;PWY-6125;PWY-5695;DENOVOPURINE2-PWY
abcw3|01831	CDS	1458147	1459718	524	1	O	4	6	3	2			0.0109324	0.0225296	0.0203267		GMP synthase [glutamine-hydrolyzing]	GCA-2722315 sp002722315	ko00620;ko02020;ko00251;ko00790;ko00400;ko00230	PWY-841;PRPP-PWY;PWY-6125;DENOVOPURINE2-PWY
abcw3|01832	CDS	1460410	1461945	512	-1						1	4					Membrane protein insertase YidC	Pseudomonas_E sp003290225	ko03060
abcw3|01835	CDS	1461959	1462228	90	-1	O	0	2	1	1	1	2	0	0.00882266	0.0109688			Pseudomonas_E brenneri_B
abcw3|01838	CDS	1462388	1463797	470	1	O	0	1	1	0			0.00455087	0.0132868	0.0154948		Nodulation protein NoeA	Longilinea arvoryzae
abcw3|01839	CDS	1463807	1465870	688	-1	O	0	1	1	1		5	0.00433959	0.00747437	0.00565351		Sulfatase	MHYJ01 sp001828445
abcw3|01841	CDS	1465904	1466683	260	-1	O	0	2	1	0								Wenzhouxiangella marina
abcw3|01842	CDS	1466827	1467294	156	1												tRNA-specific adenosine deaminase	Wenzhouxiangella marina	ko00240
abcw3|01843	CDS	1468998	1472369	1124	-1	O	6	0	0	0	1	1	0.0398928	0.0352849	0.0265145		CotH kinase protein
abcw3|01846	CDS	1472552	1474006	485	1	O	2	5	1	0			0.00366696	0.0164316	0.00941366		FAD dependent oxidoreductase,FAD binding domain,FAD binding domain,GMC oxidoreductase,HI0933-like protein,Lycopene cyclase protein,NAD(P)-binding Rossmann-like domain,Pyridine nucleotide-disulphide oxidoreductase	Wenzhouxiangella marina
abcw3|01847	CDS	1474003	1475052	350	1	O	2	4	1	0	1	1	0.00609614	0.0115775	0.000935401			Gilvimarinus agarilyticus
abcw3|01850	CDS	1475116	1477326	737	1	O	5	6	3	2	3		0.278072	0.585247	0.347338	periplasmic peptidase	Zinc “gluzincin” metallopeptidase similar to Oligopeptidase A	Wenzhouxiangella marina
abcw3|01852	CDS	1477381	1478223	281	1
abcw3|01853	CDS	1478239	1478448	70	1	O	0	2	2	0							Bacterial antitoxin of type II TA system, VapB	Nitrosococcus oceani
abcw3|01854	CDS	1478445	1478861	139	1								0	0.0139351	0		VapC ribonuclease Mb1587	Nitrosococcus oceani		PWY-1921
abcw3|01855	CDS	1478875	1479558	228	1
abcw3|01856	CDS	1479669	1480379	237	1	O	5	3	0	2		5					Protein of unknown function (DUF1295),Ergosterol biosynthesis ERG4/ERG24 family,Isoprenylcysteine carboxyl methyltransferase (ICMT) family ,Phospholipid methyltransferase ,3-oxo-5-alpha-steroid 4-dehydrogenase	Fontimonas thermophila
abcw3|01858	CDS	1480438	1480668	77	-1
abcw3|01859	CDS	1480929	1483127	733	1	O	0	0	1	0		4	0.000583158	0.0053792	0.010682		Bacteriophage N4 adsorption protein B	Diaphorobacter sp002453435
abcw3|01861	CDS	1483124	1486204	1027	1	O	0	0	1	0	3	1	0.000897726	0.00617394	0.00844623		Bacteriophage N adsorption protein A C-term,Tetratricopeptide repeat,Tetratricopeptide repeat,Tetratricopeptide repeat,Tetratricopeptide repeat	Pseudomonas_D salegens
abcw3|01864	CDS	1486201	1487067	289	1	O	0	0	1	0	1						Domain of unknown function (DUF4434)	Halomonas_C ilicicola
abcw3|01866	CDS	1487108	1488274	389	1								0.00347407	0.00512123	0.0159457		UDP-N-acetylglucosamine 2-epimerase	Thiocystis violascens	ko00530	PWY-6145;ECASYN-PWY
abcw3|01867	tRNA	1488666	1488750	28.3333	-1
abcw3|01868	CDS	1488932	1489237	102	1												four helix bundle protein	Desulfuromonas_D acetexigens
abcw3|01869	CDS	1489270	1490658	463	1						3		0.0124487	0.0144888	0.0151268		UDP-glucose 6-dehydrogenase	Thiohalospira halophila	ko00530;ko02020;ko00051;ko00040;ko00500	COLANSYN-PWY;PWY-3821;PWY-6415;PWY-4821
abcw3|01871	CDS	1490671	1491981	437	1	P	0	0	0	0		1	0	0.00352853	0.00149389		UDP-N-acetyl-D-glucosamine 6-dehydrogenase	Chromobacterium amazonense	ko02020;ko00530;ko00040;ko00500;ko00051
abcw3|01873	CDS	1492242	1492541	100	1	O	1	1	2	0							Nucleotidyltransferase domain	Acidithiobacillus sp002847505
abcw3|01874	CDS	1492538	1493017	160	1								0.00826589	0.00483785	0.00410635			Ectothiorhodospira haloalkaliphila
abcw3|01875	CDS	1493606	1494628	341	1	P	0	0	0	0			0.00615851	0.00570307	0.000960162		Uncharacterized 37.6 kDa protein in cld 5'region	Arenimonas oryziterrae	ko00051;ko00052
abcw3|01876	CDS	1494952	1495254	101	1	P	0	0	0	0							Nucleotidyltransferase domain	Azoarcus_A toluclasticus
abcw3|01877	CDS	1495251	1495733	161	1	O	1	1	1	0								Desulfuromonas_D acetexigens
abcw3|01878	CDS	1496094	1496333	80	1												prevent-host-death family protein	BOG-934 sp003164305
abcw3|01879	CDS	1496330	1496551	74	1	O	0	1	2	0								UBA6038 sp003139615
abcw3|01880	CDS	1496789	1497304	172	1	O	0	1	1	0								Marinobacter aromaticivorans
abcw3|01881	CDS	1497391	1497660	90	1	O	0	1	1	0							Antitoxin Phd_YefM, type II toxin-antitoxin system	GCA-2722315 sp002722315
abcw3|01882	CDS	1497657	1498070	138	1	O	0	1	0	0							PIN domain	Thioalkalivibrio_A denitrificans
abcw3|01883	CDS	1498177	1498419	81	1	O	3	3	3	0			0.0386136	0.024838	0.0297265		prevent-host-death family protein	GCA-2722315 sp002722315
abcw3|01884	CDS	1498412	1498849	146	1	O	2	3	1	0			0	0.0138778	0.00449198		PIN domain	GCA-2722315 sp002722315
abcw3|01885	CDS	1499054	1499635	194	1	O	2	3	1	0							Bacterial regulatory protein, arsR family,Nucleotidyltransferase domain,Polymerase beta, Nucleotidyltransferase	UBA2357 sp002872475			COG0640_csa3_CAS-I-A
abcw3|01886	CDS	1499625	1500056	144	1	O	2	3	0	0								UBA2357 sp002872475
abcw3|01887	CDS	1500111	1500527	139	1								0.0066744	0.00278702	0.0117939		four helix bundle protein	Desulfatitalea sp002402905
abcw3|01888	CDS	1500595	1501467	291	1	O	0	0	1	0			0.00441591	0	0.0134868		Glycosyl transferase family 2,Glycosyltransferase like family 2	Halomonas daqingensis	ko00500;ko01030
abcw3|01889	CDS	1501682	1502731	350	1								0.0242039	0.005556	0.00337032			Desulfurivibrio alkaliphilus
abcw3|01890	CDS	1502743	1503924	394	1	O	0	0	1	0			0.0256675	0.0178135	0.0300847			Marinosulfonomonas sp002352425
abcw3|01891	CDS	1503960	1504910	317	1								0.00135086	0.00248486	0.00547445		Sulfotransferase family	Neptunicoccus sediminis
abcw3|01892	CDS	1504955	1508308	1118	1								0.00228686	0.00557877	0.00300158		Exostosin family,Glycosyltransferase family 10 (fucosyltransferase) C-term	Thalassobius sp002708925
abcw3|01893	CDS	1508389	1509216	276	1												TupA-like ATPgrasp	Leisingera aquimarina
abcw3|01894	CDS	1509351	1509782	144	1	P	0	0	0	0							Transposase for insertion sequence element IS200	Ectothiorhodospira haloalkaliphila
abcw3|01895	CDS	1509909	1510436	176	1	O	1	0	0	0							Homeodomain-like domain,Helix-turn-helix domain,Winged helix-turn helix,Homeodomain-like domain,Winged helix-turn helix	Verminephrobacter aporrectodeae
abcw3|01896	CDS	1510390	1510944	185	1	O	0	1	0	0							DDE superfamily endonuclease,DDE superfamily endonuclease	Methylocystis sp002929055
abcw3|01897	CDS	1511054	1511788	245	1								0.0144097	0.0174701	0.0111037		Sulfotransferase family	Leisingera aquimarina
abcw3|01898	CDS	1511905	1512219	105	1												Transposase	UBA5619 sp002423465
abcw3|01899	CDS	1512216	1513100	295	1	P	0	0	0	0							Transposase for insertion sequence element IS629	Methylobacterium sp003058325
abcw3|01900	CDS	1513166	1514044	293	1												Phosphotransferase enzyme family
abcw3|01901	CDS	1514853	1515977	375	1								0.0106323	0.0156334	0.0208384		GDP-mannose 4,6-dehydratase	Nioella nitratireducens	ko00051	GDPRHAMSYN-PWY;PWY-5739;PWY-5738;COLANSYN-PWY;PWY-5740;PWY-66
abcw3|01902	CDS	1515990	1516961	324	1								0.0179101	0.0221484	0.0144277		GDP-L-fucose synthase	Ruegeria marisrubri	ko00051	COLANSYN-PWY;PWY-66
abcw3|01903	CDS	1517163	1518080	306	-1												Transposase	Kiritimatiella glycovorans
abcw3|01904	CDS	1518144	1518611	156	-1	O	0	1	2	0							Transposase for insertion sequence element IS200	Methylohalobius sp001566965
abcw3|01905	CDS	1518686	1518967	94	-1													Kiritimatiella glycovorans
abcw3|01906	CDS	1519042	1520193	384	-1	P	0	0	0	0		1					Putative transposase y4zB	GCA-2722315 sp002722315
abcw3|01908	CDS	1520377	1522497	707	1												Glycosyl transferase family 2,Glycosyltransferase like family 2,Glycosyltransferase like family 2,Glycosyl transferase family 2	Acinetobacter sp002135375	ko00530;ko00561;ko00510;ko01030;ko00906;ko00500
abcw3|01909	CDS	1522643	1523728	362	1								0.00728131	0.005327	0.00297907		TupA-like ATPgrasp	Salinicoccus sp002360325
abcw3|01910	CDS	1523770	1524606	279	1								0.00779863	0.00718896	0.00468588
abcw3|01911	CDS	1524779	1525027	83	1	P	0	0	0	0								Sideroxydans sp002421915
abcw3|01912	CDS	1525652	1526146	165	1	P	0	0	0	0							Homeodomain-like domain,Helix-turn-helix domain,Transposase	Octadecabacter arcticus
abcw3|01913	CDS	1526143	1527198	352	1												DDE domain,Homeodomain-like domain,Integrase core domain,Integrase core domain	Halorhodospira halochloris
abcw3|01914	CDS	1527328	1527648	107	1												transcriptional regulator, AbrB family	Alcanivorax sp002337465
abcw3|01915	CDS	1527648	1528100	151	1	O	2	1	1	0							Toxin YhaV	UBA5105 sp002692965		PWY-1921
abcw3|01916	CDS	1528418	1528744	109	1	O	2	0	1	0							hypothetical protein	Marinobacter vinifirmus	ko00040;ko00500
abcw3|01917	CDS	1528887	1534058	1724	1								0.00199758	0.00407368	0.00376628		Glycosyl transferases group 1,Glycosyl transferase family 2,Glycosyltransferase like family 2,Glycosyltransferase like family 2,Glycosyl transferases group 1,Glycosyl transferases group 1	Hyphomonas johnsonii	ko00540;ko00500;ko01030;ko00510;ko00530;ko01031
abcw3|01918	CDS	1534071	1536014	648	1						1		0.0160736	0.0225672	0.0194389
abcw3|01920	CDS	1536198	1537010	271	1								0.00316201	0.00433269	0.00398895		Glycosyl transferase family 8	Sphingobium sp001421665
abcw3|01921	CDS	1537007	1537834	276	1								0	0.00139858	0		Sulfotransferase domain	DSL-40 sp003241785
abcw3|01922	CDS	1537838	1539583	582	1							5	0.00146944	0.00537455	0.00465774			Desulfurivibrio alkaliphilus
abcw3|01924	CDS	1539584	1540642	353	1													Microbulbifer sp003076275
abcw3|01925	CDS	1540642	1541424	261	1												Glycosyl transferase family 2,Glycosyltransferase like family 2,Glycosyltransferase like family 2	Halomonas endophytica	ko01030;ko00500;ko00530;ko00510
abcw3|01926	CDS	1541925	1542371	149	-1												PIN domain	Thioalkalivibrio_B paradoxus
abcw3|01927	CDS	1542349	1542591	81	-1	O	0	2	2	0								Thioalkalivibrio_B paradoxus
abcw3|01928	CDS	1542956	1543282	109	1
abcw3|01929	CDS	1543364	1544263	300	1	O	6	4	3	0			0.00142766	0.00911124	0.00109182		Sulfate adenylyltransferase subunit 2	Lysobacter arseniciresistens	ko00920;ko00450;ko00230	SULFATE-CYS-PWY;SO4ASSIM-PWY;PWY-5278;PWY-5340;PWY-821;PWY-5345
abcw3|01930	CDS	1544378	1544794	139	1												four helix bundle protein	FEN-979 sp003142515
abcw3|01931	CDS	1544794	1546668	625	1	O	4	5	3	0			0.00768681	0.0170375	0.00782479		Bifunctional enzyme CysN/CysC	Lysobacter arseniciresistens	ko00450;ko00230;ko00920	SO4ASSIM-PWY;SULFATE-CYS-PWY;PWY-5278;PWY-5340;PWY-5345;PWY-821
abcw3|01932	CDS	1547002	1548087	362	1							10					Undecaprenyl-phosphate alpha-N-acetylglucosaminyl 1-phosphate transferase	Wenzhouxiangella marina	ko00550
abcw3|01934	CDS	1548084	1549508	475	1							12						Thioalkalivibrio_A thiocyanodenitrificans
abcw3|01936	CDS	1549505	1551109	535	1	O	3	1	3	0	1	2
abcw3|01939	tRNA	1551143	1551229	29	-1
abcw3|01940	CDS	1551601	1552764	388	1								0.298198	0.401542	0.249295		Acyl-CoA dehydrogenase	Wenzhouxiangella marina	ko00626;ko00640;ko00071;ko00592;ko00280;ko00310;ko00380;ko01040;ko00632;ko01031;ko00930;ko00650;ko00361	CARNMET-PWY
abcw3|01941	CDS	1552824	1557776	1651	1	O	5	6	3	2			0.0279274	0.0596959	0.0271134		NAD-specific glutamate dehydrogenase	Wenzhouxiangella marina		GLUTAMATE-DEG1-PWY;PWY-5022;ALACAT2-PWY
abcw3|01942	CDS	1557781	1558551	257	1	O	5	6	3	2			0.0115142	0.0107578	0		NAD kinase	Wenzhouxiangella marina	ko00760	NADPHOS-DEPHOS-PWY;PWY-5083
abcw3|01943	CDS	1558608	1561913	1102	1	O	5	5	2	2	1		0.0612404	0.131103	0.0625379	periplasmic peptidase	Similar to outer membrane homeostasis protein tolB with peptidase S9	Wenzhouxiangella marina	ko00040
abcw3|01945	CDS	1562006	1562494	163	-1						3		0.13431	0.144434	0.152327			Wenzhouxiangella marina
abcw3|01947	CDS	1562570	1563913	448	-1								0	0.00258127	0.00678434		Ribosomal protein S12 methylthiotransferase RimO	GCA-2722315 sp002722315		PWY-3542;PWY-6113;PWY-5773;PWY-5354;PWY-5963;PWY-5209;PWY-5855;PWY-1061;PWY-6477;PWY-6424;PWY-5857;PWY-5876;PWY-6151;PWY-6292;PWY-6395;PWY-5135;PWY-5729;PWY-2541;CODH-PWY;PWY-5116;PWY-5864;PWY-6303;PWY-5987;PWY-6427;PWY-5041;PWY-5872;METHIONINE-DEG1-PWY;PWY-6146;PWY-5479;UBISYN-PWY;PWY-6575;CO2FORM-PWY;PWY-6442;PWY-6142;PWY-5871;ALL-CHORISMATE-PWY;PWY-1422;PWY-5507;BIOTIN-BIOSYNTHESIS-PWY;PWY-158…
abcw3|01948	CDS	1563910	1565139	410	-1	O	6	6	3	2			0.0103214	0.00857512	0.0150643		Patatin-like phospholipase	Wenzhouxiangella marina
abcw3|01949	CDS	1565195	1565644	150	1	O	6	6	3	2							Putative peroxiredoxin bcp	Wenzhouxiangella marina	ko00480;ko00940;ko00360;ko00680
abcw3|01950	CDS	1565641	1566384	248	1	O	6	6	3	0			0	0.00311425	0.00132168			Wenzhouxiangella marina
abcw3|01951	CDS	1566843	1567166	108	-1	O	0	5	1	2							GIY-YIG catalytic domain	Bradyrhizobium erythrophlei_E
abcw3|01952	CDS	1568145	1568477	111	1	O	4	1	2	0							RelE-like toxin of type II toxin-antitoxin system HigB	Allorhizobium sp900473745
abcw3|01953	CDS	1568532	1568828	99	1	O	3	3	2	0							Virulence-associated protein I	GCA-2722315 sp002722315
abcw3|01954	CDS	1568786	1569598	271	-1	O	0	0	0	0	1
abcw3|01956	CDS	1569812	1570645	278	-1	P	0	0	0	0
abcw3|01957	CDS	1570664	1571338	225	-1												Hexitol phosphatase B	GCA-2722315 sp002722315	ko00010;ko00500
abcw3|01958	CDS	1571341	1574958	1206	-1	O	3	1	0	0	1	1	0.00657205	0.0139502	0.00386865		Concanavalin A-like lectin/glucanases superfamily	Rubripirellula sp002690925
abcw3|01961	CDS	1574960	1575355	132	-1	O	3	1	0	0	1	1						Thioalkalivibrio_A denitrificans
abcw3|01964	CDS	1575352	1576194	281	-1						4	1	0.00152454	0.00417795	0.00233182	secretion systems	prepilin-type N-terminal cleavage/methylation domain	Halofilum ochraceum
abcw3|01966	CDS	1576181	1576612	144	-1	O	3	1	2	0		1						Halofilum ochraceum
abcw3|01968	CDS	1576614	1577039	142	-1	O	3	1	0	0	5	1				secretion systems	prepilin-type N-terminal cleavage/methylation domain	Halofilum ochraceum
abcw3|01971	CDS	1577208	1577606	133	-1						4	1	0	0.00291371	0.0451491	secretion systems	prepilin-type N-terminal cleavage/methylation domain	Pelobacter_B seleniigenes
abcw3|01973	CDS	1577862	1578395	178	-1	O	1	1	2	0	1	4						Rugosibacter sp002424865
abcw3|01976	CDS	1578392	1579552	387	-1							6	0.00349207	0.00601983	0.00507035		diguanylate cyclase (GGDEF) domain	Arenimonas composti
abcw3|01978	CDS	1579584	1580156	191	-1	O	1	1	2	0	4	1				secretion systems	prepilin-type N-terminal cleavage/methylation domain	RBG-16-65-34 sp001785175
abcw3|01980	CDS	1580140	1581366	409	-1	P	0	0	0	0		3	0.00104625	0.00479177	0.00160027	secretion systems	Type 4 fimbrial assembly protein PilC	Halofilum ochraceum
abcw3|01982	CDS	1581366	1583132	589	-1	O	4	1	2	0			0.0242043	0.0313136	0.020056	secretion systems	Type II secretion system protein E	UBA3588 sp002840095	ko03090
abcw3|01983	CDS	1583136	1584314	393	-1	O	4	1	2	0			0.00335275	0.0059685	0.00249035		Tetratricopeptide repeat,Tetratricopeptide repeat,Tetratricopeptide repeat,Tetratricopeptide repeat,Tetratricopeptide repeat,Tetratricopeptide repeat,Tetratricopeptide repeat,Tetratricopeptide repeat-like domain,Tetratricopeptide repeat,Tetratricopeptide repeat,Tetratricopeptide repeat	CG2-30-68-42 sp001872285
abcw3|01984	CDS	1584311	1585228	306	-1											secretion systems	General secretion pathway protein A	Gallaecimonas xiamenensis
abcw3|01985	CDS	1585260	1586957	566	-1	O	4	1	2	0	3		0.0711924	0.161621	0.047534		pilus (MSHA type) biogenesis protein MshL	Woeseia oceani
abcw3|01987	CDS	1586963	1587328	122	-1	O	4	1	2	0	1		0.0252514	0.0199412	0.0269017			Pelobacter_A acetylenicus
abcw3|01989	CDS	1587313	1587963	217	-1	O	4	1	2	0		1	0.00988129	0.0257014	0.0140471	secretion systems	Type II secretion system (T2SS), protein M	UBA3588 sp002840095
abcw3|01991	CDS	1587960	1588565	202	-1	O	4	1	2	0		1	0.00866243	0.0341221	0.0194507	secretion systems	Fimbrial assembly protein (PilN)	UBA3588 sp002376325
abcw3|01993	CDS	1588562	1589464	301	-1	O	4	1	2	0			0.00876184	0.0105079	0.00434225	secretion systems	Type IV pilus assembly protein PilM;	21-64-14 sp002255365
abcw3|01994	CDS	1589742	1591163	474	-1	O	6	5	3	0	1						impB/mucB/samB family	Wenzhouxiangella marina
abcw3|01996	CDS	1591160	1591807	216	-1	O	6	5	3	0								GCA-2722315 sp002722315
abcw3|01997	tRNA	1592452	1592541	30	-1
abcw3|01998	tRNA	1592934	1593024	30.3333	-1
abcw3|01999	CDS	1593108	1593806	233	1
abcw3|02000	CDS	1594754	1596394	547	1	O	6	6	3	2			0.0297287	0.0334962	0.0316108		DNA polymerase III, subunit gamma and tau	Wenzhouxiangella marina	ko03030
abcw3|02001	CDS	1596405	1596725	107	1	O	6	6	3	2			0.0288248	0.0368663	0.0692219		Nucleoid-associated protein Hhal_0231	Wenzhouxiangella marina
abcw3|02002	CDS	1596741	1597340	200	1	O	6	6	3	2			0.0105221	0.00386542	0.00491353		Recombination protein RecR	Wenzhouxiangella marina	ko03440
abcw3|02003	CDS	1597397	1597687	97	-1	O	6	6	3	2	1		0	0.0200317	0		competence protein ComEA helix-hairpin-helix repeat region	GCA-2722315 sp002722315
abcw3|02005	CDS	1597919	1598185	89	1	O	6	6	3	0								GCA-2722315 sp002722315
abcw3|02006	CDS	1598479	1599912	478	-1	O	6	6	3	2			0	0.00241893	0.00451579		Exodeoxyribonuclease I	GCA-2722315 sp002722315	ko03430		cd06127_DEDDh_CAS-I
abcw3|02007	CDS	1600013	1600483	157	1	O	6	6	3	2			0.0193703	0.00246544	0.0104431		Peptide methionine sulfoxide reductase MsrA	Bog-105 sp003167495
abcw3|02008	CDS	1600501	1600755	85	-1	O	3	4	2	2		3					Transglycosylase associated protein	Thioalkalivibrio sp000377345
abcw3|02010	CDS	1600801	1601496	232	1	O	6	4	3	0							Histidine phosphatase superfamily (branch 1)	Wenzhouxiangella marina	ko00010
abcw3|02011	CDS	1601528	1602286	253	1								0.0611308	0.0252092	0.0301206		Dehydrogenase/reductase SDR family member 4	Wenzhouxiangella marina	ko00830
abcw3|02012	CDS	1602348	1602911	188	1												Domain of unknown function (DUF4124),Transglycosylase SLT domain	Wenzhouxiangella marina
abcw3|02013	CDS	1602929	1604896	656	-1	O	3	5	2	2	1	2	0.000651712	0.00296037	0.00264351		Histidine kinase-, DNA gyrase B-, and HSP90-like ATPase,His Kinase A (phospho-acceptor) domain	Wenzhouxiangella marina	ko02030;ko02020;ko05111;ko00790;ko03090;ko00230
abcw3|02016	CDS	1604893	1605585	231	-1								0.00771656	0.0103615	0.00848886		Transcriptional regulatory protein ChvI	Wenzhouxiangella marina	ko03090;ko00230;ko04011;ko00790;ko00240;ko02030;ko02020
abcw3|02017	CDS	1605731	1606036	102	1						1	2
abcw3|02020	CDS	1606214	1607218	335	1	O	6	6	3	2			0	0.00474979	0.00487763		Lipoyl synthase	Wenzhouxiangella marina	ko00785	PWY0-1275;PWY0-501
abcw3|02021	CDS	1607360	1609522	721	1						3						Serine prolyl peptidase S9 similar to oligopeptidase B (PtrB)	Wenzhouxiangella marina	ko00040
abcw3|02023	CDS	1609543	1610118	192	1	O	5	1	0	0	3		0.0109628	0.00201366	0.00511933		Protein of unknown function (DUF2799)	Wenzhouxiangella marina
abcw3|02025	CDS	1610110	1610688	193	-1	O	6	4	2	1							Robosomal protein acetyltransferase (GNAT)	GCA-2722315 sp002722315
abcw3|02026	CDS	1610688	1611743	352	-1	O	2	3	2	2			0.00364847	0.00446775	0.00463691	energy metabolism	2-oxoacid:ferredoxin oxidoreductase 1, subunit beta	GCA-2722315 sp002722315	ko00020;ko00720
abcw3|02027	CDS	1611740	1613566	609	-1	O	3	3	2	2			0.00356582	0.00640104	0.0138793	energy metabolism	2-oxoacid:ferredoxin oxidoreductase 2, subunit alpha	GCA-2722315 sp002722315	ko00720;ko00020
abcw3|02028	CDS	1613624	1615432	603	-1	O	1	2	2	2			0.0163424	0.0144391	0.00732108	energy metabolism	FAD dependent oxidoreductase	GCA-2722315 sp002722315	ko00010;ko00650;ko00632;ko00630;ko00230;ko00790;ko00620;ko00130;ko00640;ko00680;ko00190;ko00910;ko00020;ko00633;ko00251;ko00720	PWY-5469;PWYG-321;PWY-5826;PWY-2821;PWY-5479;PWY-4302;PWY-5271;PWY-6113;PWY-5987
abcw3|02029	tRNA	1615738	1615830	31	-1
abcw3|02030	CDS	1616506	1617096	197	1	O	5	3	3	2			0.0305931	0.0220405	0.0104837			Wenzhouxiangella marina
abcw3|02031	CDS	1617210	1618571	454	-1	O	6	6	3	2		3	0.013787	0.014812	0.0267144		Magnesium transporter MgtE	Aquisalimonas asiatica	ko00230
abcw3|02033	CDS	1618700	1619380	227	-1	O	6	0	0	0	1		0.00926501	0.0266707	0.0162936			Caulobacter mirabilis
abcw3|02035	CDS	1619875	1620354	160	1	O	6	6	3	2			0.204258	0.319689	0.322008		ribosomal protein bS6	Wenzhouxiangella marina
abcw3|02036	CDS	1620359	1620583	75	1	O	6	6	3	2			0.122775	0.364545	0.35445		30S ribosomal protein S18	Wenzhouxiangella marina	ko03010
abcw3|02037	CDS	1620600	1621055	152	1	O	6	6	3	2			0.229482	0.138295	0.376382		50S ribosomal protein L9	Wenzhouxiangella marina	ko03010
abcw3|02038	CDS	1621232	1622605	458	1	O	6	6	3	2			0	0.00252479	0.00778447		Replicative DNA helicase	Wenzhouxiangella marina	ko03030
abcw3|02039	CDS	1622634	1623731	366	1	O	6	6	3	2			0.00116951	0.00644766	0.00624354		Alanine racemase	Wenzhouxiangella marina	ko00473;ko00252	ALANINE-VALINESYN-PWY;PWY0-1061;ALADEG-PWY
abcw3|02040	CDS	1623762	1625102	447	1	O	6	6	3	2			0.00103259	0.0035161	0.00292432		tRNA-2-methylthio-N(6)-dimethylallyladenosine synthase	Wenzhouxiangella marina		PWY-6142;PWY-6442;PWY-5871;ALL-CHORISMATE-PWY;PWY-1422;PWY-5507;PWY-5987;PWY-6303;PWY-6427;PWY-5041;PWY-5872;METHIONINE-DEG1-PWY;PWY-6146;PWY-5479;UBISYN-PWY;CO2FORM-PWY;PWY-6575;PWY-6519;PWY-5467;PWY3O-19;PWYG-321;PWY-5873;BIOTIN-BIOSYNTHESIS-PWY;PWY-5328;PWY-5856;PWY-1581;PWY-5305;PWY-4021;PWY-5975;PWY-5209;PWY-5855;PWY-1061;PWY-6477;PWY-3542;PWY-6113;PWY-5963;PWY-5773;PWY-5354;PWY-5135;PWY-572…
abcw3|02041	CDS	1625103	1626068	322	1	O	6	6	3	2			0.00696369	0.0209457	0.0165565		PhoH-like protein	Wenzhouxiangella marina
abcw3|02042	CDS	1626052	1626531	160	1	O	6	6	3	2							Endoribonuclease YbeY	Pseudomonas_D sabulinigri		PWY-1921
abcw3|02043	CDS	1626568	1627407	280	1	O	6	6	3	2			0.0127227	0.00419292	0.00152573		Magnesium and cobalt efflux protein CorC	Wenzhouxiangella marina
abcw3|02044	CDS	1627395	1628168	258	-1								0.0183753	0.00604839	0.00379852		Mycophenolic acid acyl-glucuronide esterase, mitochondrial	Woeseia oceani
abcw3|02045	CDS	1628262	1629431	390	1	O	6	6	3	2	1	5					Domain of unknown function (DUF4105)	Wenzhouxiangella marina
abcw3|02048	CDS	1629453	1631102	550	-1							5				energy metabolism	ATP-binding/permease protein CydC	Wenzhouxiangella marina	ko02010
abcw3|02050	CDS	1631099	1632820	574	-1							5				energy metabolism	ATP-binding/permease protein CydD	GCA-2722315 sp002722315	ko02010
abcw3|02052	CDS	1632852	1633862	337	-1	O	5	4	3	2		8				energy metabolism	Cytochrome bd-II ubiquinol oxidase subunit 2	Wenzhouxiangella marina	ko00190	PWY-5466;PWY-5439;PWY-5476;PWY-5404;PWY-5787
abcw3|02054	CDS	1633868	1635277	470	-1	O	5	4	3	2		9	0.00371247	0.00429537	0.00208484	energy metabolism	Cytochrome bd ubiquinol oxidase subunit 1	Wenzhouxiangella marina	ko00190	PWY-5404;PWY-5439;PWY-5476;PWY-5787;PWY-5466
abcw3|02056	CDS	1635374	1635784	137	-1	O	4	6	2	2			0.0161888	0.0231957	0.0151089		hypothetical protein	FEN-1219 sp003155415
abcw3|02057	CDS	1635784	1636875	364	-1								0.00498202	0.00322266	0.00834994		Peptide chain release factor 1	Wenzhouxiangella marina
abcw3|02058	CDS	1636872	1638128	419	-1	O	6	5	3	2			0.00636893	0.00471002	0.00545942		Glutamyl-tRNA reductase	Wenzhouxiangella marina	ko00860	PWY-5188;PWY-5918
abcw3|02059	CDS	1638142	1639902	587	1	O	6	5	3	2	3		0.00878723	0.0120989	0.00752634		TPR repeat-containing protein PA4667	Wenzhouxiangella marina
abcw3|02061	CDS	1639899	1640543	215	1	O	6	4	3	2	3		0.00215203	0.00553071	0.00198916		outer membrane lipoprotein LolB	Wenzhouxiangella marina
abcw3|02063	tRNA	1640626	1640702	25.6667	-1											energy metabolism
abcw3|02064	CDS	1640757	1641692	312	1	O	6	5	3	2			0.0501912	0.0692075	0.0706257		Ribose-phosphate pyrophosphokinase	Wenzhouxiangella marina	ko00030;ko00230	PWY0-662;PRPP-PWY;PWY-6404
abcw3|02065	CDS	1641900	1643282	461	-1	O	6	3	3	0		13					Putative basic amino acid antiporter YfcC	Rhodohalobacter halophilus
abcw3|02067	CDS	1643403	1645190	596	-1	O	5	6	3	2			0.000774006	0.00203918	0.00218937		3-methylmercaptopropionyl-CoA dehydrogenase	GCA-2722315 sp002722315	ko00280;ko00650;ko00930;ko00071;ko00640
abcw3|02068	CDS	1646031	1647446	472	1	P	0	0	0	0	3	1					Aqualysin-1	Ardenticatena maritima
abcw3|02071	CDS	1648164	1648637	158	1	O	5	1	3	0			0.0583406	0.0735182	0.052495		Cyclic nucleotide-binding domain	Nitrococcus mobilis
abcw3|02072	CDS	1648668	1649861	398	-1	O	3	3	1	0			0.0110745	0.00794045	0.0596115		L-methionine gamma-lyase	Wenzhouxiangella marina	ko00450	PWY-701
abcw3|02073	CDS	1649949	1650437	163	1	O	3	3	1	0							Leucine-responsive regulatory protein	Wenzhouxiangella marina
abcw3|02074	CDS	1650587	1651009	141	-1	O	2	0	0	0							PIN domain	Thauera chlorobenzoica
abcw3|02075	CDS	1651006	1651254	83	-1	O	2	0	0	0							Ribbon-helix-helix protein, copG family	Thauera chlorobenzoica
abcw3|02076	CDS	1651800	1654568	923	-1	O	6	6	3	2			0.118261	0.0498351	0.0914183	citric acid cycle	Aconitate hydratase A	Wenzhouxiangella marina	ko00300;ko00020;ko00720;ko00630;ko00290	PWY-5392;GLYOXYLATE-BYPASS;GLYCOLYSIS-TCA-GLYOX-BYPASS;P105-PWY;PWY-6549;PWY-5913;TCA-GLYOX-BYPASS;P23-PWY;REDCITCYC;PWY-5750;TCA;PWY-5690;PWY-561;ANARESP1-PWY;PWY-5464;FERMENTATION-PWY
abcw3|02077	CDS	1654685	1655296	204	-1	O	6	6	3	2			0.0194228	0.0155289	0.0101377		High frequency lysogenization protein HflD homolog	Wenzhouxiangella marina
abcw3|02078	CDS	1655293	1656414	374	-1	O	6	6	3	2			0	0	0.00873528		tRNA-specific 2-thiouridylase MnmA	Wenzhouxiangella marina
abcw3|02079	CDS	1656497	1657399	301	-1	O	6	5	3	0							RuBisCO operon transcriptional regulator	Wenzhouxiangella marina	ko02010
abcw3|02080	CDS	1657698	1659326	543	1								0.0119876	0.0232518	0.0147811	citric acid cycle	Malate synthase A	Wenzhouxiangella marina	ko00620;ko00630	GLYOXDEG-PWY;P105-PWY;GLYOXYLATE-BYPASS;PWY-561;GLYCOLYSIS-TCA-GLYOX-BYPASS;TCA-GLYOX-BYPASS
abcw3|02081	CDS	1659348	1660643	432	1	O	6	5	3	2			0.0574685	0.0525576	0.0705031	citric acid cycle	Isocitrate lyase	Wenzhouxiangella marina	ko00630	GLYOXYLATE-BYPASS;PWY-561;P105-PWY;TCA-GLYOX-BYPASS;GLYCOLYSIS-TCA-GLYOX-BYPASS
abcw3|02082	CDS	1660699	1661046	116	1	O	6	6	3	2							ATP-dependent Clp protease adapter protein ClpS	Wenzhouxiangella marina
abcw3|02083	CDS	1661150	1663426	759	1	O	6	6	3	2			0.00336995	0.0077739	0.0185727		ATP-dependent Clp protease ATP-binding subunit ClpA	Wenzhouxiangella marina
abcw3|02084	CDS	1663448	1663666	73	-1	O	6	6	3	2			0.123286	0.082255	0.186483		Translation initiation factor IF-1	GCA-2722315 sp002722315
abcw3|02085	tRNA	1663908	1663983	25.3333	-1
abcw3|02086	tRNA	1664116	1664189	24.6667	-1
abcw3|02087	tRNA	1664267	1664353	29	-1
abcw3|02088	CDS	1664435	1664731	99	-1	O	5	4	3	0			0.0130675	0.00392458	0.00996142			GCA-2722315 sp002722315
abcw3|02089	CDS	1664803	1665921	373	-1							7					Putative transport protein YubA	RBG-16-57-12 sp001801365
abcw3|02091	CDS	1666074	1667318	415	1	O	6	4	3	2			0.0337102	0.0439552	0.0342562	aminoacid degradation	Arginine deiminase	Wenzhouxiangella marina	ko00330	ARGORNPROST-PWY
abcw3|02092	CDS	1667484	1669919	812	1							8	0.0010527	0.00595039	0.00546794		Copper-transporting ATPase 1	Halomonas sp003254665	ko04020	PWY-6166;PWYG-321;PWY-6171;PWY-6113;PWY-6188;PWY-6135
abcw3|02094	CDS	1669947	1670678	244	-1						1
abcw3|02096	CDS	1670686	1671090	135	-1							4						Luteitalea sp001464065
abcw3|02098	CDS	1671165	1675124	1320	-1						1						Histidine kinase-, DNA gyrase B-, and HSP90-like ATPase,His Kinase A (phospho-acceptor) domain,Helix-turn-helix domain,Bacterial regulatory helix-turn-helix proteins, AraC family,Two component regulator propeller,Response regulator receiver domain,Y_Y_Y domain	Aquimonas voraii	ko02020;ko00240;ko00010;ko04011;ko03090;ko02030;ko00620;ko05111;ko00790;ko00230
abcw3|02100	CDS	1675313	1680784	1824	1						1	1	0.000468318	0.00129095	0.000178213		conserved repeat domain,fimbrial isopeptide formation D2 domain	UBA2357 sp002872475
abcw3|02103	CDS	1680853	1681563	237	-1												Isonitrile hydratase	Thaumasiovibrio subtropicus	ko00230;ko00760
abcw3|02104	CDS	1681921	1684290	790	1						1	1					Right handed beta helix region	Longibacter salinarum
abcw3|02107	CDS	1684347	1684778	144	1	O	2	0	0	0	3
abcw3|02109	CDS	1684848	1687532	895	1												Phosphotransferase enzyme family,Lipopolysaccharide kinase (Kdo/WaaP) family,Protein kinase domain,Protein tyrosine kinase,RIO1 family,Tetratricopeptide repeat,Tetratricopeptide repeat,Tetratricopeptide repeat,Tetratricopeptide repeat,Tetratricopeptide repeat,Tetratricopeptide repeat,Tetratricopeptide repeat,MalT-like TPR region	GCA-2722315 sp002722315	ko01030;ko00040;ko04020;ko04360;ko04110;ko05221;ko04010;ko04111;ko04011;ko05012;ko04510;ko02020;ko04140;ko00230;ko04530;ko02030
abcw3|02110	CDS	1687572	1688168	199	1												RNA polymerase sigma factor, sigma-70 family,RNA polymerase sigma factor, TIGR02999 family	GCA-2722315 sp002722315
abcw3|02111	CDS	1688352	1688825	158	-1	O	0	1	0	2							Acetyltransferase (GNAT) family,Acetyltransferase (GNAT) domain,Acetyltransferase (GNAT) domain	FJAT-27916 sp001183965	ko00380;ko00251;ko00530;ko01032
abcw3|02112	CDS	1689004	1689297	98	-1												addiction module antidote protein, HigA family	Ectothiorhodosinus mongolicus
abcw3|02113	CDS	1689297	1689551	85	-1												Endoribonuclease HigB	Desulfonatronum lacustre		PWY-1921
abcw3|02114	CDS	1690025	1690396	124	-1	O	1	0	0	0								Thioalkalivibrio_B paradoxus
abcw3|02115	CDS	1690612	1691268	219	1	P	0	0	0	0							Transposase DDE domain,Domain of unknown function (DUF4372)	Pusillimonas sp002384935
abcw3|02116	CDS	1691384	1692910	509	1	P	0	0	0	0							Transposase for insertion sequence element IS21-like	Pseudomonas_D pelagia
abcw3|02117	CDS	1692897	1693637	247	1	P	0	0	0	0							Insertion sequence IS5376 putative ATP-binding protein	Pseudomonas_D pelagia
abcw3|02118	CDS	1693835	1694233	133	1	P	0	0	0	0							Transposase DDE domain	Ferrovum myxofaciens
abcw3|02119	CDS	1694374	1696617	748	-1	O	4	3	3	0	1		0.0138317	0.0255129	0.00415822	energy metabolism	decaheme-associated outer membrane protein, MtrB/PioB family	GCA-002840015 sp002839995
abcw3|02121	CDS	1696629	1697561	311	-1	O	4	3	3	0	1		0.0042396	0.00386958	0.00105308	energy metabolism	Multiheme cytochrome MtrA	Wenzhouxiangella marina	ko00910
abcw3|02123	CDS	1697754	1698116	121	-1	O	5	3	3	0	1	1	0.0319587	0.064616	0.00898825	energy metabolism	Cytochrome b5-like Heme/Steroid binding domain	Wenzhouxiangella marina	ko00910;ko01040;ko00530
abcw3|02126	CDS	1698113	1699423	437	-1	O	6	3	3	2		6	0.000979063	0.00804409	0	energy metabolism	Similar to ferric reductase, may function in iron uptake	Chromatocurvus sp002868715	ko00530;ko00071;ko00360;ko05012;ko00650;ko02020;ko00632;ko00020;ko00920;ko00720;ko00623;ko04020;ko00330;ko00910;ko00190;ko05014
abcw3|02128	CDS	1699617	1701236	540	1	O	6	3	2	0			0.105283	0.110743	0.0990032		Amidohydrolase family,Amidohydrolase family	GCA-2722315 sp002722315
abcw3|02129	CDS	1701233	1702675	481	1						1		0.160812	0.319212	0.128113		Amidohydrolase family,Amidohydrolase family	Wenzhouxiangella marina
abcw3|02131	CDS	1702677	1703930	418	1						1		0.0925908	0.236925	0.0737722		Amidohydrolase family	GCA-2722315 sp002722315
abcw3|02133	CDS	1704232	1705356	375	-1	P	0	0	0	0	1						hypothetical protein	Ectothiorhodospira haloalkaliphila
abcw3|02135	CDS	1705436	1705912	159	1	O	6	3	1	0		4						Wenzhouxiangella marina
abcw3|02137	CDS	1705888	1706526	213	-1	O	6	3	3	0	3	1						Wenzhouxiangella marina
abcw3|02140	CDS	1706657	1708339	561	1	O	6	3	3	0		2	0.00830057	0.00549442	0.0036693		Probable protein kinase UbiB	Wenzhouxiangella marina	ko00130
abcw3|02142	CDS	1708367	1709413	349	-1	O	6	0	1	0	1	1	0.00255001	0.00667717	0.000933569	aminoacid degradation	Gram-negative porin	Thioalkalivibrio_A sulfidiphilus
abcw3|02145	CDS	1709459	1709806	116	-1	O	6	0	1	0		3					Family of unknown function (DUF5368)	Spiribacter sp001715285
abcw3|02147	CDS	1709857	1711218	454	-1	O	5	4	3	1	1					energy metabolism	FAD dependent oxidoreductase	Ectothiorhodospira marina	ko00190;ko00450
abcw3|02149	CDS	1711366	1711965	200	-1	O	5	1	1	0	1							Alkalilimnicola ehrlichii
abcw3|02151	CDS	1712047	1713519	491	-1	O	6	6	3	2		14				energy metabolism	Sodium-dependent dicarboxylate transporter SdcS	UBA2664 sp002359315
abcw3|02153	CDS	1713731	1714864	378	1	O	0	4	3	0			0.00442181	0.00408074	0.00830306		Quinolinate synthase A	GCA-2722315 sp002722315	ko00760	PWY0-781;PYRIDNUCSYN-PWY
abcw3|02154	CDS	1714897	1715742	282	1	O	3	6	3	2			0.0227383	0.0138499	0.0104391		Probable nicotinate-nucleotide pyrophosphorylase [carboxylating]	GCA-2722315 sp002722315		PWY0-781;PWY-3502;PYRIDNUCSYN-PWY;PWY-5653;NADSYN-PWY
abcw3|02155	CDS	1715748	1716161	138	-1								0.122038	0.166915	0.0893856		CBS domain	HTCC2207 sp002457245	ko00260;ko00450;ko00230;ko00271;ko00920;ko02010
abcw3|02156	CDS	1716260	1716808	183	1								0.00703634	0	0.00358742		RNA polymerase sigma factor, sigma-70 family,RNA polymerase sigma factor, TIGR02999 family	UBA2363 sp002344355
abcw3|02157	CDS	1716805	1719924	1040	1							1	0.00170819	0.00681491	0.000941089		Protein kinase domain,Protein tyrosine kinase,Tetratricopeptide repeat,Tetratricopeptide repeat,Tetratricopeptide repeat,Tetratricopeptide repeat,Tetratricopeptide repeat,Tetratricopeptide repeat,Tetratricopeptide repeat,MalT-like TPR region	MEBICO9517 sp003285105	ko04111;ko01030;ko05012;ko00040;ko04011;ko04510;ko04110;ko04360;ko04140;ko02020;ko00230;ko05221;ko02030;ko04010;ko04530
abcw3|02159	CDS	1720073	1720873	267	1						3						Metallopeptidase family M48	Dokdonella sp002632325
abcw3|02161	CDS	1720886	1721632	249	1						3
abcw3|02163	CDS	1721701	1722288	196	-1	O	4	5	2	0							Mycolic acid cyclopropane synthetase,Methyltransferase domain,Methyltransferase domain,O-methyltransferase domain,Methyltransferase domain,Methyltransferase domain,Methyltransferase domain,Hypothetical methyltransferase,Methionine biosynthesis protein MetW,Methyltransferase small domain,Nodulation protein S (NodS),ubiE/COQ5 methyltransferase family	Aidingimonas halophila	ko00450;ko00340;ko00130;ko00626;ko00350;ko00380
abcw3|02164	CDS	1722440	1724728	763	-1							8	0.00535102	0.00876356	0.00342116		Copper-exporting P-type ATPase	Desulfonatronum lacustre		PWY-6135;PWY-6171;PWY-6113;PWY-6188;PWYG-321;PWY-6166
abcw3|02166	CDS	1724725	1725147	141	-1	O	1	3	1	2							Mercuric resistance operon regulatory protein	Sinimarinibacterium flocculans
abcw3|02167	CDS	1725193	1725720	176	-1	O	0	3	2	1	3						Protein of unknown function, DUF	UBA2363 sp002344355
abcw3|02169	CDS	1725732	1726511	260	-1	O	5	1	3	0	3	1	0.00672258	0.00457847	0	energy metabolism	Cytochrome C protein	Thioalkalivibrio_B paradoxus
abcw3|02172	CDS	1726727	1729882	1052	-1	O	5	6	3	2	1	12	0.0012505	0.00295587	0		Cation efflux system protein CusA	Wenzhouxiangella marina	ko02020
abcw3|02175	CDS	1730014	1731354	447	-1	O	5	5	3	2	1		0.00581814	0.00542015	0.0036457		Putative membrane fusion protein SilB	Wenzhouxiangella marina
abcw3|02177	CDS	1731351	1732613	421	-1	O	6	5	3	2	1	1	0.00727482	0.009424	0.00953732		Outer membrane efflux protein	Wenzhouxiangella marina
abcw3|02180	CDS	1733225	1733761	179	-1	O	6	3	1	0	1					energy metabolism	Superoxide dismutase [Cu-Zn]	E85 sp003149435	ko05014	DETOX1-PWY
abcw3|02182	CDS	1734074	1736167	698	1								0.00361659	0.012294	0.00981323		Methyltransferase domain,Methyltransferase domain,Protein-L-isoaspartate(D-aspartate) O-methyltransferase (PCMT),Type II/IV secretion system protein,Type II secretion system (T2SS), protein E, N-terminal domain	Wenzhouxiangella marina
abcw3|02183	CDS	1736164	1737291	376	1	O	2	3	2	0			0.0068118	0.00931595	0.00695598		hypothetical protein	Wenzhouxiangella marina
abcw3|02184	CDS	1737457	1737735	93	-1	O	5	5	3	2							GCN5-related N-acetyl-transferase	GCA-2722315 sp002722315
abcw3|02185	CDS	1737951	1739186	412	-1	O	5	5	3	2			0.00431827	0.00291866	0.000794294		D-3-phosphoglycerate dehydrogenase	Wenzhouxiangella marina	ko00650;ko00260;ko00051;ko00630	SER-GLYSYN-PWY;SULFATE-CYS-PWY;SERSYN-PWY
abcw3|02186	CDS	1739269	1740633	455	1								0.00367185	0.00257671	0.00215373		D-2-hydroxyglutarate dehydrogenase, mitochondrial	Wenzhouxiangella marina	ko00650;ko00620;ko00530	P421-PWY;PWY-6509;P221-PWY
abcw3|02187	CDS	1740623	1741051	143	-1	O	1	3	3	0			0.234123	0.069452	0.266825	energy metabolism	Peroxiredoxin OsmC	E85 sp003149435
abcw3|02188	CDS	1741192	1743387	732	-1	P	0	0	0	0			0.215778	0.114197	0.107564	energy metabolism	Catalase-peroxidase	Halomonas sp003202205	ko00680;ko00380	DETOX1-PWY;PWY-5506
abcw3|02189	CDS	1743600	1744328	243	1						1						Protein of unknown function (DUF3108)	Wenzhouxiangella marina
abcw3|02191	CDS	1744453	1745496	348	1	O	2	0	0	0	3						Protein of unknown function (DUF3080)	UBA2357 sp002872475
abcw3|02193	CDS	1745792	1749214	1141	-1								0.00115287	0.00521106	0.00512103		Transcription-repair-coupling factor	Wenzhouxiangella marina	ko03420	PWY-6404;FOLSYN-PWY;PWY-6383;ALL-CHORISMATE-PWY;PWY-6147;PWY-6502;PWY-5354
abcw3|02194	tRNA	1749338	1749414	25.6667	-1
abcw3|02195	CDS	1749432	1749989	186	-1
abcw3|02196	CDS	1750136	1752058	641	1	O	6	6	3	2			0.0110926	0.0427951	0.0359772		Threonine--tRNA ligase	Wenzhouxiangella marina	ko00970;ko00260	TRNA-CHARGING-PWY
abcw3|02197	CDS	1752146	1752613	156	1	O	6	6	3	2			0.0696312	0.0148881	0.0655932		Translation initiation factor IF-3	Wenzhouxiangella marina
abcw3|02198	CDS	1752725	1752922	66	1	O	6	6	3	2							50S ribosomal protein L35	Wenzhouxiangella marina	ko03010
abcw3|02199	CDS	1752935	1753291	119	1	O	6	6	3	2			0.94807	0.030381	0.783713		50S ribosomal protein L20	Wenzhouxiangella marina	ko03010
abcw3|02200	CDS	1753294	1754298	335	1	O	6	6	3	2			0.0209529	0.0222008	0.0171819		Phenylalanine--tRNA ligase alpha subunit	Wenzhouxiangella marina	ko00970;ko00400	TRNA-CHARGING-PWY
abcw3|02201	CDS	1754323	1756701	793	1	O	6	6	3	2			0.0198622	0.0310235	0.0287796		Phenylalanine--tRNA ligase beta subunit	Wenzhouxiangella marina	ko00400;ko00970	TRNA-CHARGING-PWY
abcw3|02202	CDS	1756708	1757007	100	1								0.0580939	0.0160018	0.0131583		Integration host factor subunit alpha	Wenzhouxiangella marina
abcw3|02203	CDS	1756988	1757344	119	1	O	6	5	3	2							MerR family regulatory protein,MerR HTH family regulatory protein	Wenzhouxiangella marina
abcw3|02204	tRNA	1757460	1757536	25.6667	-1
abcw3|02205	CDS	1757668	1758642	325	1	O	6	6	3	2			0.0013175	0.0035612	0.00603575		GTP cyclohydrolase FolE2	Wenzhouxiangella marina		PWY-6147;ALL-CHORISMATE-PWY;FOLSYN-PWY
abcw3|02206	CDS	1758695	1759612	306	-1	O	6	4	3	0	3		0.0116381	0.0104479	0.00640659			Wenzhouxiangella marina
abcw3|02208	CDS	1759596	1760435	280	-1	O	6	6	3	2	1		0.00459002	0.00705659	0.00152573	periplasmic peptidase	M23 family metallopeptidase	Wenzhouxiangella marina
abcw3|02210	CDS	1760428	1762059	544	-1	O	6	6	3	2	3						(Housekeeping) Membrane-bound lytic murein transglycosylase D	Wenzhouxiangella marina	ko00230;ko00760;ko02010;ko00240;ko05014;ko00550;ko00530
abcw3|02212	CDS	1762238	1764376	713	1	O	6	5	3	2			0.00966806	0.0239183	0.0212853		Ribonuclease R	Wenzhouxiangella marina		PWY0-1479
abcw3|02213	CDS	1764419	1765153	245	1	O	6	5	3	2			0.00713585	0.00649254	0.0106712		23S rRNA (guanosine-2'-O-)-methyltransferase RlmB	Wenzhouxiangella marina	ko00340;ko00380;ko00626;ko00350;ko00450
abcw3|02214	CDS	1765150	1765734	195	1	O	6	5	3	2			0.00440074	0	0.00168276		Cytidine and deoxycytidylate deaminase zinc-binding region,MafB19-like deaminase	Wenzhouxiangella marina	ko00240
abcw3|02215	CDS	1765804	1766163	120	-1	O	6	2	3	0	1		0.00358716	0	0.00820352		Domain of unknown function (DUF4168)	Desulfurispirillum indicum
abcw3|02217	CDS	1766330	1767778	483	1	O	6	2	3	0		2	0.00920545	0.0114653	0.0108204		HAMP domain,Histidine kinase-, DNA gyrase B-, and HSP90-like ATPase,Histidine kinase-, DNA gyrase B-, and HSP90-like ATPase,His Kinase A (phospho-acceptor) domain	Alkalilimnicola ehrlichii	ko00790;ko05111;ko02020;ko02030;ko00230;ko03090;ko04011
abcw3|02219	CDS	1767771	1769153	461	1												Regulatory protein AtoC	Aquisalimonas asiatica	ko02030;ko02020;ko00790;ko00240;ko04011;ko03090;ko00230
abcw3|02220	CDS	1769235	1769906	224	1						3		0.0237254	0.0213836	0.0208905		Probable lipoprotein YiaD	GCA-2722315 sp002722315	ko02020;ko02010
abcw3|02222	CDS	1769907	1770689	261	-1	O	6	6	3	2			0.0034131	0.00609299	0.0116638		Ribosomal large subunit pseudouridine synthase B	Wenzhouxiangella marina		PWY-5377;PWY-5203;PWY-6109;PWY-6008;PWY-6115;PWY-112;PWY-5672;RIBOKIN-PWY;PWY-5992;PWY-6005
abcw3|02223	CDS	1770742	1771497	252	-1	O	6	5	3	2			0.0227794	0.0175206	0.0224431		segregation and condensation protein B	Wenzhouxiangella marina
abcw3|02224	CDS	1771520	1772335	272	-1	O	6	6	3	2			0.00157517	0.00283845	0.00842081		Segregation and condensation protein A	Wenzhouxiangella marina
abcw3|02225	CDS	1772460	1772759	100	1	O	6	5	2	2			0	0.00388494	0.00429979		hypothetical protein	Wenzhouxiangella marina
abcw3|02226	CDS	1772756	1773028	91	1								0	0.0458865	0.0155941		hypothetical protein	Metallibacterium scheffleri
abcw3|02227	CDS	1773018	1773836	273	1	O	6	5	3	2	3		0.0175107	0.0217734	0.0496222		PPIC-type PPIASE domain	Wenzhouxiangella marina
abcw3|02229	CDS	1773844	1774233	130	-1	O	6	6	3	2			0	0.0273293	0.0184472		NADPH-dependent 7-cyano-7-deazaguanine reductase	Thiodiazotropha endoloripes_B
abcw3|02230	CDS	1774310	1777795	1162	1	O	6	6	3	2			0.00639546	0.0168277	0.0181687		Chromosome partition protein Smc	Wenzhouxiangella marina
abcw3|02231	CDS	1777853	1778587	245	1	O	6	6	3	2		1	0.0122184	0.00642697	0.0040009		Cell division protein ZipA	Wenzhouxiangella marina
abcw3|02233	CDS	1778577	1780589	671	1	O	6	6	3	2			0.00657218	0.00941339	0.0092342		DNA ligase	Wenzhouxiangella marina	ko03430;ko03030;ko03420;ko03410
abcw3|02234	CDS	1780677	1781114	146	1								0.505767	0.387184	0.727384		Universal stress protein MJ0531	Wenzhouxiangella marina
abcw3|02235	tRNA	1781181	1781257	25.6667	-1
abcw3|02236	CDS	1781482	1781901	140	1	O	5	6	3	2			0.300336	0.26916	0.47706		Nucleoside diphosphate kinase	Wenzhouxiangella marina	ko00230;ko00240	PWY-6125;PWY0-162;PWY-6126;DENOVOPURINE2-PWY;PRPP-PWY;PWY-5687;PWY-6545;PPGPPMET-PWY;PWY0-166
abcw3|02237	CDS	1781922	1783040	373	1	O	6	6	3	2			0.0674226	0.125238	0.0713048		Dual-specificity RNA methyltransferase RlmN	Wenzhouxiangella marina
abcw3|02238	CDS	1783037	1783825	263	1	O	6	6	3	2	3		0.00527328	0.0121979	0	secretion systems	type IV pilus biogenesis/stability protein PilW	Wenzhouxiangella marina	ko03020
abcw3|02240	CDS	1783818	1784777	320	1	O	6	6	3	2		1	0.00957813	0.0100254	0.00675245		Domain of unknown function (DUF4115),Helix-turn-helix domain,Helix-turn-helix domain	Wenzhouxiangella marina
abcw3|02242	CDS	1784877	1786232	452	1	O	6	6	3	2			0.0118058	0.0173906	0.025208		Histidine--tRNA ligase	Wenzhouxiangella marina	ko00970;ko00340	TRNA-CHARGING-PWY
abcw3|02243	CDS	1786285	1786935	217	1	O	6	6	3	2		1	0.0529411	0.0779512	0.0702449		hypothetical protein	Wenzhouxiangella marina
abcw3|02245	CDS	1786932	1788095	388	1	O	6	6	3	2	3		0.0654885	0.150137	0.127679	secretion systems	Outer membrane protein assembly factor BamB	Wenzhouxiangella marina
abcw3|02247	CDS	1788109	1789518	470	1	O	6	6	3	2			0.00287407	0.00246019	0.01399		GTPase Der	Wenzhouxiangella marina
abcw3|02248	CDS	1789556	1790647	364	1	O	6	1	1	2							Rhodanese-like domain,ThiF family	Alkalilimnicola ehrlichii	ko00450;ko00730;ko00910;ko00272;ko00720;ko00271;ko00620;ko00920
abcw3|02249	CDS	1790633	1791118	162	-1	O	6	3	3	2			0.013466	0.0169209	0.00808137		Glutathione peroxidase	Wenzhouxiangella marina	ko00480;ko00590
abcw3|02250	CDS	1791178	1792044	289	1	O	6	6	3	2			0	0.010898	0.00261158		Bifunctional protein FolD	Wenzhouxiangella marina	ko00630;ko00670	PWY-2201;PWY-6146;PWY-3841;1CMET2-PWY;PWY-6142;PWY-1722;ALL-CHORISMATE-PWY;FOLSYN-PWY;PWY-5030;CODH-PWY
abcw3|02251	CDS	1792046	1792522	159	-1	O	1	3	2	0	1	1					Protein of unknown function (DUF2937)	GCA-2722315 sp002722315
abcw3|02254	CDS	1792608	1793183	192	-1	O	6	3	3	0		5				periplasmic peptidase	CPBP intramembrane metalloprotease	GCA-2722315 sp002722315
abcw3|02256	CDS	1793192	1794649	486	-1	O	6	6	3	2			0.0334677	0.0260834	0.0341415		3-ketoacyl-CoA thiolase	GCA-2722315 sp002722315	ko00632;ko01040;ko02020;ko00380;ko00062;ko00650;ko00620;ko00640;ko00071;ko00281;ko00280;ko00592;ko00362;ko00310	FAO-PWY;PWY-5136;PWY-6435;PWY-561
abcw3|02257	CDS	1794649	1796649	667	-1	O	6	6	3	2			0.047442	0.0704068	0.036149		Fatty acid oxidation complex subunit alpha	Wenzhouxiangella marina	ko00062;ko00930;ko01040;ko00632;ko00380;ko00650;ko00071;ko01057;ko00281;ko00640;ko00310;ko00280;ko00592	PWY-5136;PWY-5184;ILEUDEG-PWY;FAO-PWY;TRYPTOPHAN-DEGRADATION-1;PWY-561;PWY-6435;PWY-5177;PWY-5138
abcw3|02258	CDS	1796699	1797328	210	-1	O	6	6	3	2			0.0062884	0	0.00312397		7-methyl-GTP pyrophosphatase	Wenzhouxiangella marina		PWY-6502;PWY-6147;PWY-5354;FOLSYN-PWY;PWY-6404;PWY-6383;ALL-CHORISMATE-PWY
abcw3|02259	CDS	1797380	1797889	170	1	O	6	6	3	2			0.0075776	0.00464625	0.0108234		Large ribosomal RNA subunit accumulation protein YceD	Wenzhouxiangella marina
abcw3|02260	CDS	1797917	1798129	71	1	O	6	6	3	2			0.110534	0.0281255	0.234354		50S ribosomal protein L32	Wenzhouxiangella marina	ko03010
abcw3|02261	CDS	1798161	1799165	335	1	O	6	5	3	2			0.00255612	0.00479095	0.00292752		Phosphate acyltransferase	Wenzhouxiangella marina
abcw3|02262	CDS	1799225	1800190	322	1	O	6	6	3	2			0.0345038	0.0207534	0.0313734		3-oxoacyl-[acyl-carrier-protein] synthase 3	Wenzhouxiangella marina	ko00061	PWY-5156;PWY-6519;PWY-4381;PWY0-881;PWY-6285;PWY-6113;BIOTIN-BIOSYNTHESIS-PWY;FASYN-INITIAL-PWY
abcw3|02263	CDS	1800248	1801195	316	1	O	6	6	3	2			0.022751	0.0124495	0.0356951		Malonyl CoA-acyl carrier protein transacylase	Wenzhouxiangella marina	ko00061	PWY-5156;PWY-6113;PWY-6285;PWY0-881;PWY-4381;FASYN-INITIAL-PWY
abcw3|02264	CDS	1801192	1801941	250	1	O	6	6	3	2			0.246244	0.11062	0.123496		3-oxoacyl-[acyl-carrier-protein] reductase FabG	Wenzhouxiangella marina	ko00380;ko00632;ko00930;ko00062;ko00650;ko00071;ko00281;ko00280;ko00310	PWYG-321;PWY-6285;PWY0-881;PWY-5971;PWY-5989;PWY-6282;PWY-5156;PWY-6519;PWY-5973;PWY-6113;FASYN-ELONG-PWY;PWY-5367;BIOTIN-BIOSYNTHESIS-PWY
abcw3|02265	CDS	1802106	1802345	80	1	O	6	6	3	2			0.0862827	0.0148079	0.139512		Acyl carrier protein	Wenzhouxiangella marina	ko00071;ko00190;ko00564;ko00300;ko05012
abcw3|02266	CDS	1802397	1803644	416	1								0.0626077	0.0548044	0.0587531		3-oxoacyl-[acyl-carrier-protein] synthase 2	Wenzhouxiangella marina	ko00061	PWY-6285;PWYG-321;PWY-5973;PWY-6113
abcw3|02267	CDS	1803832	1805046	405	1								0.00878619	0.00293521	0.0142009		Anthranilate synthase component I-like protein	Wenzhouxiangella marina	ko00620;ko02020;ko00790;ko00400	TRPSYN-PWY;ALL-CHORISMATE-PWY;COMPLETE-ARO-PWY;PWY-5958
abcw3|02268	CDS	1805039	1805848	270	1	O	6	6	3	2			0.00962114	0.0100084	0.00847172		Aminodeoxychorismate lyase	Wenzhouxiangella marina	ko00790	PWY-6543;ALL-CHORISMATE-PWY;FOLSYN-PWY
abcw3|02269	CDS	1805965	1806846	294	1	O	6	6	3	2			0.0133186	0.00939933	0.00811644		Endolytic murein transglycosylase	Wenzhouxiangella marina
abcw3|02270	CDS	1806846	1807469	208	1	O	6	6	3	2			0	0.003937	0.00156948		Thymidylate kinase	Wenzhouxiangella marina	ko00240	PWY-6545;PWY0-166
abcw3|02271	CDS	1807466	1808440	325	1								0.00405641	0.00992006	0.00966127		DNA polymerase III subunit delta'	Wenzhouxiangella marina	ko03030
abcw3|02272	CDS	1808440	1808778	113	1	O	6	6	3	2			0.0335796	0.00713359	0.00290073		PilZ domain	Wenzhouxiangella marina
abcw3|02273	CDS	1808820	1809881	354	1	O	6	5	3	2							DNA polymerase IV	Wenzhouxiangella marina
abcw3|02274	CDS	1809883	1811571	563	-1	O	6	6	3	2			0.133061	0.0925922	0.0939358		Long-chain-fatty-acid--CoA ligase	Wenzhouxiangella marina	ko00290;ko00052;ko00632;ko00770;ko00471;ko00473;ko00360;ko00650;ko00010;ko00300;ko00640;ko00620;ko00940;ko00071;ko00281;ko01053;ko00310;ko00564;ko00061;ko00252;ko00960;ko00930;ko00720;ko00251	FAO-PWY;PWY-5995;PWY-5143;PWY-561;P221-PWY;PWY-5972;PWY-6000;PWY-6001;PWY-5136
abcw3|02275	CDS	1811772	1813688	639	1	O	6	6	3	2			0.00968366	0.0100003	0.00306025		CBS domain	Wenzhouxiangella marina	ko00450;ko02010;ko00020;ko00230;ko02060;ko00260;ko00920;ko00271;ko00480;ko00720
abcw3|02276	CDS	1813721	1814143	141	1						3						lipoprotein_signal_peptide	Wenzhouxiangella marina
abcw3|02278	CDS	1814165	1815025	287	-1	O	6	6	3	2		7	0.00769819	0.0195786	0.0127858	energy metabolism	Cytochrome c oxidase subunit 3	Wenzhouxiangella marina
abcw3|02280	CDS	1815040	1815612	191	-1	O	6	3	2	2		1				energy metabolism	Cytochrome c oxidase assembly protein CtaG	Wenzhouxiangella marina	ko00190
abcw3|02282	CDS	1815766	1817376	537	-1	O	6	6	3	2		12	0.00331121	0.0279065	0.0124264	energy metabolism	Cytochrome c oxidase subunit 1	Wenzhouxiangella marina	ko00190	PWY-3781
abcw3|02284	CDS	1817400	1818311	304	-1	O	6	6	3	2		3	0.09039	0.262606	0.0955276	energy metabolism	Probable cytochrome c oxidase subunit 2	Wenzhouxiangella marina	ko00190	PWY-3781
abcw3|02286	CDS	1818334	1818828	165	-1	O	6	4	3	0		2	0.00260288	0.00731445	0.00397157	energy metabolism	Integral membrane protein (DUF2244)	Wenzhouxiangella marina
abcw3|02288	CDS	1819018	1822179	1054	1	O	6	6	3	2			0.0428029	0.0728738	0.0682805		Bifunctional protein PutA	Wenzhouxiangella marina	ko00330;ko00251
abcw3|02289	CDS	1822257	1823807	517	1	O	6	6	3	2			0.00165454	0.00608258	0.0046118	secretion systems	General secretion pathway protein A	Wenzhouxiangella marina
abcw3|02290	CDS	1823815	1824720	302	1	O	6	6	3	2		1	0.00589638	0.0067916	0.0100751	secretion systems	Type II secretion system protein B	Wenzhouxiangella marina
abcw3|02292	CDS	1824717	1825421	235	1	O	6	6	3	2		6					Rhomboid family
abcw3|02294	CDS	1825433	1825747	105	1	O	3	5	2	2			0	0.00385199	0.0238508		Domain of unknown function (DUF1820)	Wenzhouxiangella marina
abcw3|02295	CDS	1825823	1826422	200	1	P	0	0	0	0	1		0.0592363	0.100693	0.0402817			GCA-2722315 sp002722315
abcw3|02297	CDS	1826489	1828084	532	1	O	6	5	3	2		12	0.0141735	0.0383869	0.0226881		p-aminobenzoyl-glutamate transport protein	Wenzhouxiangella marina
abcw3|02299	CDS	1828119	1828940	274	-1	O	6	2	1	0	1						Divergent polysaccharide deacetylase	Wenzhouxiangella marina
abcw3|02301	CDS	1828943	1830067	375	-1	O	6	6	3	2	1		0.00351411	0.00522739	0.000872874	periplasmic peptidase	M23 family metallopeptidase	Wenzhouxiangella marina
abcw3|02303	CDS	1830111	1831655	515	-1	O	6	5	3	0			0.0164342	0.0295064	0.0321592		2,3-bisphosphoglycerate-independent phosphoglycerate mutase	Wenzhouxiangella marina	ko00010
abcw3|02304	CDS	1831871	1832374	168	1	O	6	6	3	2		1	0.0106276	0.0263334	0.0312112		Rhodanese-like domain	Wenzhouxiangella marina	ko00620;ko00720;ko00920;ko00272;ko00450
abcw3|02306	CDS	1832435	1833013	193	1	O	6	6	3	2			0.0643205	0.0377365	0.0653553	secretion systems	Protein-export protein SecB	Wenzhouxiangella marina	ko03060
abcw3|02307	CDS	1833017	1834018	334	1	O	6	6	3	2			0.0170486	0.0233811	0.036779		Glycerol-3-phosphate dehydrogenase [NAD(P)+]	Wenzhouxiangella marina	ko00564	PWY-5667;PWY4FS-8;PWY0-1319;PWY-5981;PHOSLIPSYN2-PWY;PHOSLIPSYN-PWY;PWY4FS-7
abcw3|02308	CDS	1834304	1837573	1090	1	O	6	6	3	2			0.0116293	0.00690775	0.152594		Ribonucleotide-diphosphate reductase (B12 dependent) with self splicing intein	Tenderia electrophaga	ko00480;ko00240;ko00230	DENOVOPURINE2-PWY;PWY-6126;PWY-6125;PWY-6545;PWY0-166;PRPP-PWY
abcw3|02309	CDS	1837589	1838347	253	1	O	6	6	3	0			0.0595265	0.00470565	0.203013			GCA-2722315 sp002722315
abcw3|02310	CDS	1838453	1839385	311	1	O	0	1	2	0			0.00731937	0.0103165	0.00210109		Universal stress protein family	GCA-002840015 sp002840015
abcw3|02311	CDS	1839382	1847871	2830	1	O	2	1	2	0		5	0.00242375	0.00462303	0.00210886		Cyclic beta-(1,2)-glucan synthase NdvB	Microbulbifer thermotolerans	ko00500	PWY-5400;PWY-5759;PWY-5784;PWY-5284;PWY-2881;PWY-2901;PWY-5666;PWY-6297;PWY-4421;PWY-6397;PWY-5160;PWY-5793;PWY-5338;PWY-5313;PWY-5272;PWY-5339;PWY-5161;PWY-5380;PWY-83;PWY-5672;PWY-2021;PWY-5342;PWY-5399;PWY-5926;PWY-5343;ECASYN-PWY;PWY-5268;PWY-5756;PWY-6404;PWY-5307;PWY-881;PWY-5398;PWY-5286;PWY-5379;PWY-5774;PWY-5800;PWY-5797;PWY-5139
abcw3|02313	CDS	1847878	1848315	146	-1	O	3	1	1	0			0.0834504	0.0106099	0.0328342		Universal stress protein YxiE	Marinobacter segnicrescens	ko00540
abcw3|02314	CDS	1848790	1849380	197	-1	O	2	2	0	0								Wenzhouxiangella marina
abcw3|02315	CDS	1849380	1849979	200	-1	O	2	2	0	0			0.0153539	0	0			Wenzhouxiangella marina
abcw3|02316	CDS	1850097	1850558	154	-1	O	0	0	0	1							Redox-sensitive transcriptional activator SoxR	Pseudomonas_E mendocina_A
abcw3|02317	CDS	1850667	1851314	216	1	O	0	0	0	0							Metallo-beta-lactamase superfamily,Metallo-beta-lactamase superfamily	SW121 sp003259155
abcw3|02318	CDS	1851528	1855064	1179	1						3		0.0034042	0.00130597	0.000828709
abcw3|02320	CDS	1855264	1855491	76	1	P	0	0	0	0
abcw3|02321	CDS	1855628	1856029	134	-1	O	0	0	1	0		4
abcw3|02323	CDS	1856102	1856374	91	-1	O	0	1	0	1		3						Pseudomonas_E composti_A
abcw3|02325	CDS	1857146	1858768	541	1	O	0	0	0	1			0.0080297	0.0207134	0.00421726			Pseudoxanthomonas_A sp002863005
abcw3|02326	CDS	1858885	1859073	63	-1
abcw3|02327	CDS	1859186	1860538	451	-1	O	4	4	3	1			0.00292061	0.00437508	0.00144742		FAD binding domain	Thioalkalivibrio versutus
abcw3|02328	CDS	1860538	1861668	377	-1								0.00576601	0.013547	0.0112619		Cyclopropane-fatty-acyl-phospholipid synthase	Thioalkalivibrio sp000377905		PWY0-541;PWY-4942;PWYG-321;PWY-6113
abcw3|02329	CDS	1861776	1862324	183	-1												Bacterial regulatory proteins, tetR family	Saccharospirillum impatiens
abcw3|02330	CDS	1862321	1862710	130	-1							3						Saccharospirillum impatiens
abcw3|02332	CDS	1863032	1863520	163	1							5
abcw3|02334	CDS	1863583	1864467	295	-1							4					AhpC/TSA family,Prolipoprotein diacylglyceryl transferase,Redoxin,Thioredoxin,Thioredoxin-like	Halomonas sp003182195
abcw3|02336	CDS	1864910	1866241	444	-1	P	0	0	0	0	1							GCA-2746115 sp002746115
abcw3|02338	CDS	1866238	1867056	273	-1	P	0	0	0	0	1	1					Protein of unknown function (DUF1329),Outer membrane lipoprotein-sorting protein
abcw3|02341	CDS	1867081	1869495	805	-1							11					MMPL family,Patched family,Sterol-sensing domain of SREBP cleavage-activation	GCA-2746115 sp002746115
abcw3|02343	CDS	1869637	1870698	354	1												Arabinose-binding domain of AraC transcription regulator, N-term,Helix-turn-helix domain,Bacterial regulatory helix-turn-helix proteins, AraC family	GCA-2746115 sp002746115
abcw3|02344	CDS	1870956	1871729	258	1	O	3	3	2	0		2					DUF218 domain	UBA5682 sp002327725
abcw3|02346	CDS	1871724	1872143	140	-1												Acetyltransferase (GNAT) family,Acetyltransferase (GNAT) domain,Acetyltransferase (GNAT) domain,FR47-like protein	Pseudomonas_E fulva_B
abcw3|02347	CDS	1872146	1873123	326	-1	P	0	0	0	0						aminoacid degradation	L-threo-3-hydroxyaspartate ammonia-lyase	SZUA-493 sp003251535	ko00290;ko00750;ko00260
abcw3|02348	CDS	1873137	1874045	303	-1	O	3	2	3	0	1	1	0.0392561	0.00127354	0.00108098		Polymer-forming cytoskeletal	Wenzhouxiangella marina
abcw3|02351	CDS	1874131	1875411	427	1	O	3	3	2	0		5					Histidine kinase	Wenzhouxiangella marina	ko02020
abcw3|02353	CDS	1875408	1876040	211	1												Transcriptional regulatory protein LnrK	Wenzhouxiangella marina	ko02030;ko02020;ko05111;ko00790;ko04011;ko03090;ko00230
abcw3|02354	CDS	1876439	1876759	107	-1	O	0	1	0	0							hypothetical protein	Pseudomonas_D sp002056295
abcw3|02355	CDS	1876849	1877454	202	-1												Glutathione S-transferase P	Amphiplicatus metriothermophilus	ko00480	PWY-4061
abcw3|02356	CDS	1877570	1877860	97	-1						1
abcw3|02358	CDS	1879312	1879710	133	-1													Aquisalimonas asiatica
abcw3|02359	CDS	1879749	1880822	358	-1						1						Serine aminopeptidase, S33,X-Pro dipeptidyl-peptidase (S15 family),Prolyl oligopeptidase family	Caulobacter sp002737755
abcw3|02361	CDS	1881321	1882139	273	1	O	0	1	2	1	1							HRBIN33 sp002923375
abcw3|02363	CDS	1882254	1884191	646	1						1		0.00754092	0.0093699	0.00100982
abcw3|02365	CDS	1884215	1884694	160	-1						1	1					Cupin,Domain of unknown function (DUF4437)	Methylophaga nitratireducenticrescens
abcw3|02368	CDS	1884851	1886101	417	-1	P	0	0	0	0	1		0	0.00573412	0		Alanine racemase 2	AA32 sp003223555	ko00473;ko00252	ALADEG-PWY;ALANINE-VALINESYN-PWY;PWY0-1061
abcw3|02370	CDS	1886323	1887069	249	1	P	0	0	0	0							Transposase InsH for insertion sequence element IS5R	GCA-2722315 sp002722315
abcw3|02371	CDS	1887066	1887272	69	1	P	0	0	0	0							Transposase DDE domain,Transposase DDE domain	GCA-2722315 sp002722315
abcw3|02372	CDS	1887745	1888023	93	1	P	0	0	0	0	1						Domain of unknown function (DUF4124)
abcw3|02374	CDS	1887984	1888178	65	1
abcw3|02375	CDS	1888179	1889534	452	-1	O	1	0	0	0		1					Polysaccharide deacetylase	BMS3ABIN14 sp002897695
abcw3|02377	CDS	1889620	1891080	487	-1						3		0.012352	0.0129444	0.0015476			Halorhodospira halophila
abcw3|02379	CDS	1891260	1892462	401	-1												Acetyltransferase (GNAT) domain	2-02-FULL-56-15 sp001801825
abcw3|02380	CDS	1892452	1893168	239	-1	P	0	0	0	0							Crp-like helix-turn-helix domain	Methylovulum sp002299425
abcw3|02381	CDS	1893174	1893938	255	-1	P	0	0	0	0							Bacterial regulatory proteins, gntR family,Crp-like helix-turn-helix domain,MarR family	Methylomonas sp002083615
abcw3|02382	CDS	1894410	1894592	61	1													Thiocapsa roseopersicina
abcw3|02383	CDS	1894594	1895427	278	1											secretion systems	General secretion pathway protein A	1-14-0-20-46-22 sp002796245
abcw3|02384	CDS	1895442	1895648	69	1	O	1	0	0	0
abcw3|02385	CDS	1895870	1896271	134	-1													Planctopirus hydrillae
abcw3|02386	CDS	1896345	1896695	117	-1	O	1	0	0	0							Uncharacterized protein conserved in bacteria (DUF2200)	GCA-2699125 sp002699125
abcw3|02387	CDS	1896698	1897249	184	-1						1						Protein of unknown function (DUF1579)	Mariniblastus fucicola
abcw3|02389	CDS	1897412	1897597	62	1
abcw3|02390	CDS	1897815	1898000	62	1
abcw3|02391	CDS	1898083	1898442	120	-1	O	1	0	0	0								Desulfonatronospira thiodismutans
abcw3|02392	CDS	1898433	1898642	70	-1
abcw3|02393	CDS	1898639	1901707	1023	-1	O	3	2	1	0			0.00305553	0.0054342	0.00105383		DEAD/DEAH box helicase,Type I restriction enzyme R protein N terminus (HSDR_N),Type III restriction enzyme, res subunit,SWI2/SNF2 ATPase	Methylohalobius crimeensis
abcw3|02394	CDS	1901825	1903138	438	-1	O	1	2	2	1							Type I restriction modification DNA specificity domain	Halomonas beimenensis
abcw3|02395	CDS	1903135	1904148	338	-1	O	1	1	0	0			0.00253336	0	0.00193742		Virulence protein RhuM family	Halomonas beimenensis
abcw3|02396	CDS	1904145	1906316	724	-1	O	1	2	1	0			0.00177125	0.00591798	0.00554035		HsdM N-terminal domain,N-6 DNA Methylase	Methylohalobius crimeensis
abcw3|02397	CDS	1906439	1907098	220	-1													Vibrio alginolyticus_B
abcw3|02398	CDS	1907210	1908667	486	-1												AAA ATPase domain,AAA domain, putative AbiEii toxin, Type IV TA system	Tolumonas lignilytica
abcw3|02399	CDS	1909288	1909539	84	-1	O	2	1	1	0							BrnA antitoxin of type II toxin-antitoxin system,Ribbon-helix-helix protein, copG family	Halorhodospira halochloris
abcw3|02400	CDS	1909532	1909798	89	-1												Ribonuclease toxin, BrnT, of type II toxin-antitoxin system	Nitrosococcus halophilus
abcw3|02401	CDS	1909936	1910454	173	-1	P	0	0	0	0
abcw3|02402	CDS	1910973	1911254	94	-1
abcw3|02403	CDS	1911449	1911688	80	-1													Thioalkalivibrio_B nitratireducens
abcw3|02404	CDS	1911685	1911882	66	-1	O	1	2	2	0							HicA toxin of bacterial toxin-antitoxin,	Thioalkalivibrio_B nitratireducens
abcw3|02405	CDS	1912238	1913536	433	1	O	0	2	2	0		1	0.000988129	0.00270793	0.00446019		Capsule biosynthesis protein CapB	Idiomarina planktonica	ko00380	PWY-6455
abcw3|02407	CDS	1913533	1914108	192	1	O	0	2	2	0		5					poly-gamma-glutamate biosynthesis protein PgsC	Idiomarina maris		PWY-6455
abcw3|02409	CDS	1914119	1915270	384	1	O	0	2	2	0		2	0	0.00305438	0.00340124		poly-gamma-glutamate system protein	Idiomarina maritima_A
abcw3|02411	CDS	1915385	1917454	690	-1						1		0.134399	0.229943	0.0710367	periplasmic peptidase	Similar to outer membrane homeostasis protein tolB with peptidase S9	20CM-4-69-16 sp001919865	ko00040
abcw3|02413	CDS	1917578	1918837	420	-1							3	0	0.00183584	0.000779129		EAL domain	Thioalkalivibrio sp000377405
abcw3|02415	CDS	1918941	1919141	67	-1							2
abcw3|02417	CDS	1919171	1920283	371	-1						3		0.00470581	0	0.00115049	periplasmic peptidase	Hypothetical hydrolase with serine peptidase S9 domain	Hyphomonas sp001464545	ko00040
abcw3|02419	CDS	1920406	1921182	259	1												HSP20-like domain found in ArsA,Hsp20/alpha crystallin family
abcw3|02420	CDS	1921506	1921970	155	1						3	2	0.0364276	0.125358	0.0401543		Glycine zipper	Thiohalobacter thiocyanaticus
abcw3|02423	CDS	1922065	1922298	78	1	O	2	1	0	0		2						Idiomarina woesei
abcw3|02425	CDS	1922464	1924620	719	1						1	1					diguanylate cyclase (GGDEF) domain	Wenzhouxiangella marina	ko02020
abcw3|02428	CDS	1924607	1925020	138	-1	O	3	0	0	0		2	0	0.00292414	0.0047428
abcw3|02430	CDS	1925033	1925887	285	-1								0.00462773	0.0154443	0.00574191		Putative aminoacrylate hydrolase RutD	RBG-16-66-20 sp001770285		PWY-5784;LYSDEGII-PWY;PWY-1822;PWY-0;PWY-6548
abcw3|02431	CDS	1925985	1926914	310	1												Glycerol-3-phosphate dehydrogenase [NAD(P)+]	2-02-FULL-61-13 sp001801865	ko00564	PWY4FS-7;PHOSLIPSYN-PWY;PWY4FS-8;PWY0-1319;PWY-5981;PWY-5667;PHOSLIPSYN2-PWY
abcw3|02432	CDS	1926914	1927657	248	1	O	3	2	3	0							Glycerophosphoryl diester phosphodiesterase family	21-64-14 sp002255365
abcw3|02433	CDS	1927650	1929077	476	1												Glycerol kinase	2-02-FULL-61-13 sp001801865	ko00561	PWY-4261
abcw3|02434	CDS	1929285	1930568	428	1												ATP-dependent RNA helicase RhlE	Wenzhouxiangella marina	ko00230;ko00790		cd09639_cas3_CAS-I,COG1203_cas3_CAS-I
abcw3|02435	CDS	1930896	1932035	380	-1						1						Domain of unknown function (DUF4397)	Wenzhouxiangella marina
abcw3|02437	CDS	1932143	1933030	296	-1												diguanylate cyclase (GGDEF) domain	UBA5518 sp002396625
abcw3|02438	CDS	1933201	1934040	280	-1	O	2	3	0	2			0.00942134	0.00429953	0.00583917		Putative quercetin 2,3-dioxygenase PA1205	Lysobacter_B tolerans
abcw3|02439	CDS	1934168	1934797	210	1	O	4	2	0	0		4					Domain of unknown function (DUF4126)	Thioalkalivibrio_B nitratireducens
abcw3|02441	CDS	1934813	1935577	255	-1	O	2	0	0	0		3	0.00685491	0.0126628	0.00897202		Protein of unknown function (DUF3592)	IMCC3088 sp000204315
abcw3|02443	CDS	1935653	1936330	226	-1	O	2	2	2	1		1					Biosynthetic peptidoglycan transglycosylase	GCA-2722315 sp002722315		HISTSYN-PWY;PWY-6385;PRPP-PWY;PWY-5381;PWY-5800;PWY-6470;PEPTIDOGLYCANSYN-PWY;PWY-5265;PWY-6471
abcw3|02445	CDS	1936327	1936701	125	-1	O	4	1	2	0		2
abcw3|02447	CDS	1936724	1936984	87	-1	O	6	6	3	2							FAD assembly factor SdhE	Wenzhouxiangella marina
abcw3|02448	CDS	1937027	1937812	262	-1	O	6	6	3	2			0.0541781	0.0800544	0.086571	citric acid cycle	Succinate dehydrogenase iron-sulfur subunit	GCA-2722315 sp002722315	ko00650;ko05012;ko00680;ko02020;ko00630;ko00632;ko00190;ko00020;ko00720;ko00790	PWY0-1353;PWY-3781;PWY-5690;PWY-5913;PWY-561;TCA;PWY-5464;TCA-GLYOX-BYPASS;PWY-4302;GLYCOLYSIS-TCA-GLYOX-BYPASS;PWY0-1329
abcw3|02449	CDS	1937816	1939606	597	-1	O	6	6	3	2	1		0.0752573	0.0982654	0.0829086	citric acid cycle	Succinate dehydrogenase flavoprotein subunit	Wenzhouxiangella marina	ko05012;ko00650;ko00450;ko00632;ko00190;ko02020;ko00252;ko00020;ko00760;ko00720;ko00920	TCA;PWY-5913;PWY-561;PWY-5690;PWY-3781;PWY0-1353;TCA-GLYOX-BYPASS;PWY-4302;PWY-5464;PWY0-1329;GLYCOLYSIS-TCA-GLYOX-BYPASS
abcw3|02451	CDS	1939608	1939988	127	-1	O	6	6	3	2		3				citric acid cycle	succinate dehydrogenase, hydrophobic membrane anchor protein	Wenzhouxiangella marina	ko00020;ko00650;ko00720;ko00632;ko00190
abcw3|02453	CDS	1939985	1940359	125	-1	O	6	6	3	2		3				citric acid cycle	Succinate dehydrogenase cytochrome b560 subunit	GCA-2722315 sp002722315	ko00020;ko00650;ko00720;ko00190;ko00632
abcw3|02455	CDS	1940612	1941403	264	1	O	6	6	3	2			0.00512524	0.0059104	0.00495313		tRNA-modifying protein YgfZ	GCA-2722315 sp002722315
abcw3|02456	CDS	1941475	1942578	368	1	O	5	5	3	2	1	1	0.0170177	0.0159315	0.0198664		ABC transporter, phosphonate, periplasmic substrate-binding protein	Wenzhouxiangella marina
abcw3|02459	CDS	1942622	1943410	263	-1	O	6	5	3	2			0.0207173	0.0103369	0.00498405		Methyltransferase domain	Wenzhouxiangella marina
abcw3|02460	CDS	1943501	1944064	188	-1	O	6	6	3	2		4					CDP-diacylglycerol--glycerol-3-phosphate 3-phosphatidyltransferase	Wenzhouxiangella marina	ko00564;ko00260	PWY-5668;PWY-5269;PHOSLIPSYN2-PWY;PWY4FS-8;PHOSLIPSYN-PWY;PWY4FS-7
abcw3|02462	CDS	1944119	1945969	617	-1	O	6	6	3	2			0.00288118	0.00579377	0.00158477		UvrABC system protein C	Wenzhouxiangella marina	ko03420
abcw3|02463	CDS	1945966	1946436	157	-1	O	6	6	3	2			0.0286582	0.0227899	0.0325813		Putative low molecular weight protein-tyrosine-phosphatase slr0328	Wenzhouxiangella marina
abcw3|02464	CDS	1946517	1947266	250	-1	O	6	6	3	2			0.00342869	0.00154462	0.00131106		3-deoxy-manno-octulosonate cytidylyltransferase	GCA-2722315 sp002722315	ko00530;ko00540	PWY-5111;LPSSYN-PWY;KDO-NAGLIPASYN-PWY;PWY-1269
abcw3|02465	CDS	1947263	1948258	332	-1	O	6	6	3	2			0	0.00348589	0		Tetraacyldisaccharide 4'-kinase	Wenzhouxiangella marina	ko00540	NAGLIPASYN-PWY;KDO-NAGLIPASYN-PWY;LPSSYN-PWY
abcw3|02466	CDS	1948258	1950021	588	-1							6	0.00151176	0.00736318	0.00276999		Lipid A export ATP-binding/permease protein MsbA	Wenzhouxiangella marina	ko02010
abcw3|02468	CDS	1950018	1950443	142	-1	O	6	6	3	2		1	0.0123486	0.013963	0.00693469	peptide uptake	Biopolymer transport protein exbD2	Wenzhouxiangella marina
abcw3|02470	CDS	1950461	1951090	210	-1	O	6	6	3	2		3	0.029206	0.0281178	0.00983162	peptide uptake	Putative biopolymer transport protein ExbB-like 1	Wenzhouxiangella marina
abcw3|02472	CDS	1951205	1953490	762	-1	O	6	6	3	2		9					Competence protein ComA	Wenzhouxiangella marina
abcw3|02474	CDS	1953499	1954182	228	-1								0.0442594	0.0309711	0.0223907	secretion systems	Lipoprotein-releasing system ATP-binding protein LolD	Wenzhouxiangella marina	ko02010	PWY-6135;PWY-6188;PWY-6171;PWY-6113;PWYG-321;PWY-6166
abcw3|02475	CDS	1954175	1955419	415	-1	O	6	6	3	2		4	0.0115695	0.0299096	0.0187555	secretion systems	Lipoprotein-releasing system transmembrane protein LolC	Wenzhouxiangella marina	ko02010
abcw3|02477	CDS	1955426	1956352	309	-1	O	6	6	3	2			0	0.0062956	0.0063493		Ribosomal large subunit pseudouridine synthase C	Wenzhouxiangella marina		PWY-6008;PWY-6115;PWY-5377;PWY-5203;PWY-6109;PWY-6005;PWY-5992;PWY-112;PWY-5672;RIBOKIN-PWY
abcw3|02478	CDS	1956951	1959722	924	1	O	6	6	3	1			0.0874973	0.126569	0.218506		ribonuclease, Rne/Rng family	Wenzhouxiangella marina
abcw3|02479	CDS	1959775	1960419	215	-1	O	6	6	3	2			0.0164297	0.0126554	0.0106564		Response regulator GacA	GCA-2722315 sp002722315	ko03090;ko00230;ko04011;ko00790;ko02030;ko05111;ko02020
abcw3|02480	CDS	1960606	1961751	382	1	O	6	4	3	2	1		0.227874	0.0878208	0.0858673		hypothetical protein	CCP2 sp003003615
abcw3|02482	CDS	1961763	1962437	225	1	O	5	5	3	2			0.0114037	0	0.00290775		Dephospho-CoA kinase	Wenzhouxiangella marina	ko00770	PWY-4221;COA-PWY;PWY-4242;PANTOSYN-PWY
abcw3|02483	CDS	1962439	1964484	682	-1								0.0395218	0.025733	0.03294		Elongation factor G-like protein	Wenzhouxiangella marina
abcw3|02484	CDS	1964713	1965234	174	1	O	6	5	3	2	1						Glycine zipper 2TM domain	Wenzhouxiangella marina
abcw3|02486	CDS	1965468	1966220	251	1						1	2					diguanylate cyclase (GGDEF) domain
abcw3|02489	CDS	1966221	1968245	675	-1	O	5	6	3	0	1	1	0.121995	0.302632	0.172633	periplasmic peptidase	S9 family (serine) dipeptidyl aminopeptidase/acylaminoacyl peptidase (YuxL?)	Wenzhouxiangella marina	ko00040
abcw3|02492	CDS	1968372	1969325	318	1	O	6	5	3	0	1		0	0.0073735	0.00307955		Peptidoglycan-binding protein, CsiV	Wenzhouxiangella marina
abcw3|02494	CDS	1969315	1970661	449	1	O	6	3	3	0		11					Major Facilitator Superfamily	Wenzhouxiangella marina
abcw3|02496	CDS	1970677	1971021	115	-1	O	6	6	3	2			0.019313	0.055605	0.032329		Uncharacterized HIT-like protein Synpcc7942_1390	Wenzhouxiangella marina
abcw3|02497	CDS	1971052	1971741	230	-1	O	6	6	3	2			0.00588619	0.00866719	0.00284427		short chain dehydrogenase,Enoyl-(Acyl carrier protein) reductase,NAD dependent epimerase/dehydratase family,KR domain	Wenzhouxiangella marina
abcw3|02498	CDS	1971813	1972148	112	1	O	6	6	3	2	1						putative regulatory protein, FmdB family	GCA-2722315 sp002722315
abcw3|02500	CDS	1972156	1972653	166	1	O	6	3	1	0	3		0.0025871	0.0117518	0.00196898		Outer membrane lipoprotein Slp family	Wenzhouxiangella marina
abcw3|02502	CDS	1972621	1973484	288	-1	O	6	5	3	0			0.00160465	0.00144374	0.00226947	isoprenoids	Squalene/phytoene synthase	Wenzhouxiangella marina
abcw3|02503	CDS	1973484	1974365	294	-1	O	6	3	1	0			0.0144077	0.014853	0.0100115		33 kDa chaperonin	Wenzhouxiangella marina
abcw3|02504	CDS	1974365	1975054	230	-1	O	6	6	3	2							N-acetylmuramic acid 6-phosphate phosphatase	GCA-2722315 sp002722315	ko00500	PWY-181
abcw3|02505	CDS	1975041	1975787	249	-1	O	6	6	3	2			0	0.00155084	0		Ubiquinone biosynthesis O-methyltransferase	Wenzhouxiangella marina	ko00130;ko00340;ko00380;ko00626;ko00350;ko00450	PWY-5873;PWY-5872;PWY-5856;PWY-5855;PWY-5871;PWY-5857
abcw3|02506	CDS	1975784	1977109	442	-1	O	6	6	3	0			0.00499247	0.0125884	0.0223829		5-methylthioadenosine/S-adenosylhomocysteine deaminase	Wenzhouxiangella marina
abcw3|02507	CDS	1977112	1977681	190	-1	O	6	6	3	2			0.0728656	0.0294576	0.11055		Elongation factor P	Wenzhouxiangella marina
abcw3|02508	CDS	1977776	1978780	335	1	O	6	6	3	2			0.00127806	0.00230305	0		L-lysine 2,3-aminomutase	Wenzhouxiangella marina	ko00310
abcw3|02509	CDS	1978975	1981035	687	1	O	6	6	3	2			0.0494645	0.0424614	0.0322749		PAS domain S-box protein,diguanylate cyclase (GGDEF) domain	Wenzhouxiangella marina
abcw3|02510	CDS	1981063	1981941	293	-1	O	6	4	2	2		4	0.0198115	0.0325516	0.089082		Protease HtpX	Wenzhouxiangella marina
abcw3|02512	CDS	1982097	1982978	294	1	O	6	6	3	2							Glutamyl-Q tRNA(Asp) synthetase	Wenzhouxiangella marina		PWY490-4
abcw3|02513	CDS	1983081	1984040	320	1	O	6	6	3	2			0.0400515	0.0183719	0.0334414		Acetyl-coenzyme A carboxylase carboxyl transferase subunit alpha	Wenzhouxiangella marina	ko00640;ko00061;ko00620;ko00253	FASYN-INITIAL-PWY;PWY0-881;PWY-6285;PWY-4381;PWY0-1264;PWY-6113;PWY-5156
abcw3|02514	CDS	1984055	1985335	427	1	O	6	6	3	2			0.00391319	0.000902839	0.0048198		tRNA(Ile)-lysidine synthase	Wenzhouxiangella marina	ko00230
abcw3|02515	CDS	1985355	1985606	84	1	O	6	6	3	2							Exodeoxyribonuclease 7 small subunit	Wenzhouxiangella marina	ko03430
abcw3|02516	CDS	1985627	1986130	168	1	O	5	3	3	0	1						Domain of unknown function (DUF4124)	GCA-2722315 sp002722315
abcw3|02518	CDS	1986152	1986754	201	-1	O	6	5	3	2	1		0.00673969	0.00192305	0.00162441	secretion systems	Outer-membrane lipoprotein carrier protein	Wenzhouxiangella marina
abcw3|02520	CDS	1986841	1989138	766	-1	O	6	5	3	2		3	0.0108661	0.0171889	0.0153568		DNA translocase FtsK	Wenzhouxiangella marina
abcw3|02522	CDS	1989185	1990240	352	-1	O	6	6	3	2			0.24288	0.214041	0.181977	aminoacid degradation	Alanine dehydrogenase	Wenzhouxiangella marina	ko00720;ko00430;ko00760	PWY1-2
abcw3|02523	CDS	1990504	1991460	319	1	O	6	5	3	2			0.0585043	0.0469162	0.0800268		Thioredoxin reductase	Wenzhouxiangella marina	ko00910;ko00252;ko00240;ko00010;ko00620;ko00251;ko00280;ko00020;ko00260	THIOREDOX-PWY
abcw3|02524	CDS	1991426	1992580	385	1	O	6	4	3	0			0.0043412	0.00312388	0.000850143		Acetyltransferase (GNAT) domain,Peptidogalycan biosysnthesis/recognition	Wenzhouxiangella marina
abcw3|02525	CDS	1992577	1993305	243	1	O	6	5	3	2							Leucyl/phenylalanyl-tRNA--protein transferase	Wenzhouxiangella marina
abcw3|02526	CDS	1993286	1994155	290	-1	O	3	4	2	0							Domain of unknown function (DUF2520)	Wenzhouxiangella marina
abcw3|02527	CDS	1994152	1994745	198	-1	O	5	3	3	2	1	1	0.00433372	0.00797174	0.00330628		Polyketide cyclase / dehydrase and lipid transport	Wenzhouxiangella marina	ko00310;ko00280;ko00071;ko00640;ko00620;ko00650;ko02020;ko00380;ko00632
abcw3|02530	CDS	1994764	1995465	234	-1	O	6	6	3	2		6					hypothetical protein	Wenzhouxiangella marina
abcw3|02532	CDS	1995466	1996221	252	-1	O	6	5	3	2		1	0.0118777	0.0186884	0.00816769		1-acyl-sn-glycerol-3-phosphate acyltransferase alpha	Wenzhouxiangella marina		PWY4FS-7;TRIGLSYN-PWY;PWY0-1319;PWY-5667;PHOSLIPSYN2-PWY;PHOSLIPSYN-PWY;PWY-5981;PWY4FS-8
abcw3|02534	CDS	1996366	1996836	157	-1	O	6	6	3	2			0	0	0.0827144		Small heat shock protein HspD	GCA-2722315 sp002722315
abcw3|02535	CDS	1997120	1997593	158	-1	O	6	5	3	0							Transcription elongation factor GreB	GCA-2722315 sp002722315
abcw3|02536	CDS	1997595	1998971	459	-1	O	6	6	3	2			0.0951573	0.0316752	0.0692199	citric acid cycle	Fumarate hydratase class II 2	Wenzhouxiangella marina	ko00020;ko00362;ko00230;ko00720;ko00910;ko00252	TCA;PWY-561;PWY-5913;PWY-5690;P105-PWY;FERMENTATION-PWY;TCA-GLYOX-BYPASS;ANARESP1-PWY;PWY-6146;PWY-5464;P23-PWY;P42-PWY;PWY-5392;REDCITCYC;GLYCOLYSIS-TCA-GLYOX-BYPASS
abcw3|02537	CDS	1999208	2000125	306	1	O	6	5	3	2		2					Acyltransferase	Wenzhouxiangella marina
abcw3|02539	CDS	2000299	2002014	572	1							2	0.0030493	0.00614225	0.00355096		Phosphotransferase enzyme family,HAMP domain,Protein kinase domain,Protein tyrosine kinase	Wenzhouxiangella marina	ko05221;ko00230;ko04530;ko04010;ko02030;ko04111;ko00040;ko04011;ko05012;ko04510;ko04110;ko04360;ko02020;ko04140
abcw3|02541	CDS	2002009	2002770	254	-1	O	2	4	2	0	3						LysM domain	Thioalkalivibrio sp000377785
abcw3|02543	CDS	2002859	2004286	476	1	O	6	6	3	2			0.0397061	0.0404554	0.0463151		Adenylosuccinate lyase	Wenzhouxiangella marina	ko00720;ko00910;ko00252;ko00020;ko00362;ko00230	PRPP-PWY;PWY-841;PWY-6124;PWY-6123;PWY-6126;DENOVOPURINE2-PWY
abcw3|02544	CDS	2004283	2005389	369	1	O	3	4	0	2							Cupin superfamily protein	Wenzhouxiangella marina
abcw3|02545	CDS	2005477	2008281	935	1	O	6	6	3	2			0.0389213	0.0797561	0.0382692	citric acid cycle	2-oxoglutarate dehydrogenase E1 component	Wenzhouxiangella marina	ko00310;ko00020;ko00380	PWY-5084
abcw3|02546	CDS	2008289	2009488	400	1								0.332739	0.330534	0.17574	citric acid cycle	Dihydrolipoyllysine-residue succinyltransferase component of 2-oxoglutarate dehydrogenase complex	Wenzhouxiangella marina	ko00620;ko00310;ko00260;ko00280;ko00020;ko00252;ko00290;ko00010;ko00650	PWY-5084
abcw3|02547	CDS	2009707	2011134	476	1								0.211713	0.179502	0.221748	citric acid cycle	Dihydrolipoyl dehydrogenase	Wenzhouxiangella marina	ko00190;ko00910;ko00252;ko00240;ko00020;ko00260;ko00480;ko00251;ko00010;ko00360;ko00450;ko00280;ko00310;ko00620;ko00790;ko00071	GLYCLEAV-PWY;PWY-5173;PYRUVDEHYD-PWY;PWY-5464;PWY-5084
abcw3|02548	CDS	2011288	2012292	335	1								0.0264554	0.0131255	0.0246038		Putative quinone oxidoreductase YhfP	Wenzhouxiangella marina	ko00071;ko00641;ko00350;ko00830;ko00010	PWY0-1348;PWY0-1347;PWY0-1352;PWY0-1336
abcw3|02549	CDS	2012367	2012732	122	1								0.4962	0.0690185	0.268287		hypothetical protein	Wenzhouxiangella marina	ko02020;ko00240;ko04011;ko00010;ko03090;ko05111;ko00620;ko02030;ko00790;ko00230
abcw3|02550	CDS	2012734	2013216	161	1	O	6	6	3	0			0.0306097	0.0270277	0.026436	energy metabolism	Peroxiredoxin-2E-1, chloroplastic	SG8-30 sp001303245
abcw3|02551	CDS	2013230	2013466	79	-1	O	5	6	3	2		2					Protein of unknown function (DUF2909)	Wenzhouxiangella marina
abcw3|02553	CDS	2013515	2014207	231	1	O	6	6	3	2		2					SURF1 family	Wenzhouxiangella marina
abcw3|02555	CDS	2014204	2014806	201	1	O	6	6	3	2		1						Wenzhouxiangella marina
abcw3|02557	CDS	2014803	2015699	299	1	O	6	6	3	2		9					Protoheme IX farnesyltransferase	Wenzhouxiangella marina	ko00190;ko00860	PWY-4502;PWY-5140;PWY-5816;PWY-5808;PWY-5864;PWY-5134;PWY-5135;PWY-6263;PWY-5893;PWY-5701;PWY-6403;PWY-6262;PWY-6383;PWY-5783;PWY-5064;PWY-6404;PWY-5806;PWY-5027;PWY-5133;PWY-5805;PWY-2681;PWY-5132;PWY-702;PWY-6520;PWY-724;PWY-6129;PWY-5817;POLYISOPRENSYN-PWY
abcw3|02559	CDS	2015696	2018608	971	1	O	6	6	3	2			0.0239301	0.0389413	0.0430025	aminoacid degradation	Glycine dehydrogenase (decarboxylating)	Wenzhouxiangella marina	ko00260	GLYCLEAV-PWY
abcw3|02560	CDS	2018658	2022347	1230	1						1	1	0	0.00187767	0.000265627	periplasmic peptidase	S8 family (“Subtilase”) serine protease with fibronectin domain	Wenzhouxiangella marina
abcw3|02563	CDS	2022361	2024919	853	-1								0.0235317	0.0389499	0.0248238		DNA gyrase subunit A	Wenzhouxiangella marina
abcw3|02564	CDS	2025169	2026197	343	1	O	6	5	3	0			0.00134659	0.0057165	0.00380899		Methylthioribose-1-phosphate isomerase	Wenzhouxiangella marina	ko00271	PWY-4361
abcw3|02565	CDS	2026216	2026800	195	1	O	6	6	3	2	1		0.112169	0.143231	0.148409		Peptidyl-prolyl cis-trans isomerase B	Wenzhouxiangella marina
abcw3|02567	CDS	2026983	2027597	205	1	O	6	6	3	2			0	0.0137242	0.00320054		UDP-2,3-diacylglucosamine hydrolase	Wenzhouxiangella marina	ko00540	LPSSYN-PWY;NAGLIPASYN-PWY;KDO-NAGLIPASYN-PWY
abcw3|02568	CDS	2027607	2028542	312	-1	O	5	4	2	0			0.00137258	0.0037615	0.00209433		Flavin containing amine oxidoreductase,NAD(P)-binding Rossmann-like domain	Wenzhouxiangella marina
abcw3|02569	CDS	2028700	2030241	514	-1	O	5	6	3	2			0.0254093	0.0483159	0.0581978		Lysine--tRNA ligase	Wenzhouxiangella marina	ko00300;ko00970	TRNA-CHARGING-PWY
abcw3|02570	CDS	2030365	2031267	301	-1	O	5	6	3	2			0.0217697	0.00394524	0.00868974		Peptide chain release factor 2	Wenzhouxiangella marina
abcw3|02571	CDS	2031544	2032677	378	-1								0.0141232	0.00824037	0.000865928		Protein-glutamate methylesterase/protein-glutamine glutaminase 2	Marinobacter gudaonensis	ko03090;ko00230;ko04011;ko00790;ko02030;ko02020
abcw3|02572	CDS	2032674	2033204	177	-1												Probable chemoreceptor glutamine deamidase CheD 3	Oleibacter sp002298335	ko02030
abcw3|02573	CDS	2033207	2034016	270	-1								0	0.00725944	0.00885228		Chemotaxis protein methyltransferase 3	Thiomonas intermedia	ko02030
abcw3|02574	CDS	2034185	2036179	665	-1							2	0.0628511	0.0421309	0.0157261		HAMP domain,Methyl-accepting chemotaxis protein (MCP) signalling domain	Vibrio sp002877365	ko00230;ko02020
abcw3|02576	CDS	2036265	2038010	582	-1							2	0.0682912	0.050675	0.0165596		HAMP domain,Methyl-accepting chemotaxis protein (MCP) signalling domain	Zobellella denitrificans	ko00230
abcw3|02578	CDS	2038044	2038625	194	-1								0.00902149	0.0140325	0.00169148		Chemotaxis protein CheW	Vibrio salilacus	ko02020;ko02030
abcw3|02579	CDS	2038635	2040293	553	-1						1	2	0.0601332	0.0410491	0.0310296		Four helix bundle sensory module for signal transduction,HAMP domain,Methyl-accepting chemotaxis protein (MCP) signalling domain,Tar ligand binding domain homologue	Vibrio cincinnatiensis	ko02020;ko00230
abcw3|02582	CDS	2040566	2042398	611	1												diguanylate cyclase (GGDEF) domain	Ga0077554 sp001464965
abcw3|02583	CDS	2042402	2042602	67	-1
abcw3|02584	CDS	2042577	2043077	167	-1								0.0100423	0.00231692	0.00256434		Chemotaxis protein CheW	Chromatocurvus sp002868715	ko02030;ko02020
abcw3|02585	CDS	2043101	2043679	193	-1	O	1	0	1	0			0.00684519	0.0101825	0.00339238			Chromatocurvus sp002868715
abcw3|02586	CDS	2043676	2044479	268	-1	P	0	0	0	0			0.00159877	0.00432145	0.00243946		Sporulation initiation inhibitor protein Soj	Chromatocurvus sp002868715
abcw3|02587	CDS	2044476	2045393	306	-1							1	0.00150995	0.00771606	0.0052522	flagelum	Motility protein B	Chromatocurvus sp002868715	ko02030;ko02040
abcw3|02589	CDS	2045403	2046143	247	-1							4				flagelum	Motility protein A	Ectothiorhodospira sp001632845	ko02030;ko02020;ko02040
abcw3|02591	CDS	2046153	2048177	675	-1								0.0129064	0.0123668	0.00643216	flagelum	Sensor histidine kinase CheAY	Chromatocurvus sp002868715	ko02020;ko02030;ko00230;ko03090
abcw3|02592	CDS	2048187	2048936	250	-1	O	1	0	1	0			0.0871122	0.0296047	0.0252455	flagelum	hypothetical protein	Chromatocurvus sp002868715	ko02030	PWY-882;PWY-5491;NADPHOS-DEPHOS-PWY;PWY-5083;PWY-6456
abcw3|02593	CDS	2048933	2049325	131	-1								0.067744	0.0241432	0.0165695	flagelum	Chemotaxis protein CheY	Chromatocurvus sp002868715	ko00230;ko02030;ko00620;ko05111;ko00790;ko00010;ko04011;ko03090;ko02020;ko00240
abcw3|02594	CDS	2049382	2050104	241	-1								0.00725478	0.0169783	0.0220179	flagelum	RNA polymerase sigma factor FliA	Chromatocurvus sp002868715	ko03020;ko02040;ko05111;ko02020
abcw3|02595	CDS	2050101	2050985	295	-1								0.00435583	0.00669656	0.00110504	flagelum	Antiactivator FleN	Chromatocurvus sp002868715	ko02040
abcw3|02596	CDS	2050972	2052306	445	-1											flagelum	Flagellar biosynthesis protein FlhF	Chromatocurvus sp002868715	ko02040
abcw3|02597	CDS	2052349	2054430	694	-1	O	1	0	1	0		7	0.00373461	0.00339921	0.00093988	flagelum	Flagellar biosynthesis protein FlhA	Chromatocurvus sp002868715
abcw3|02599	CDS	2054511	2055635	375	-1	O	1	0	1	0		4				flagelum	Flagellar biosynthetic protein FlhB	Chromatocurvus sp002868715	ko02040
abcw3|02601	CDS	2055639	2056412	258	-1	O	1	0	1	0		8				flagelum	Flagellar biosynthetic protein FliR	Chromatocurvus sp002868715	ko02040
abcw3|02603	CDS	2056415	2056690	92	-1	O	1	0	1	0		2				flagelum	Flagellar biosynthetic protein FliQ	Chromatocurvus sp002868715	ko02040
abcw3|02605	CDS	2056713	2057468	252	-1	O	1	0	1	0	1	5				flagelum	Flagellar biosynthetic protein FliP	Chromatocurvus sp002868715	ko02040
abcw3|02608	CDS	2057468	2057842	125	-1	O	1	0	1	0	1	2	0	0.0125358	0.00262002	flagelum	Flagellar protein FliO	Chromatocurvus sp002868715	ko02040
abcw3|02611	CDS	2057839	2058240	134	-1	O	1	0	1	0			0.0528204	0.00891597	0.0228015	flagelum	flagellar motor switch protein FliN	Mizugakiibacter sediminis
abcw3|02612	CDS	2058246	2059253	336	-1	O	1	0	1	0			0.00127424	0.00707282	0.00418477	flagelum	Flagellar motor switch protein FliM	Chromatocurvus sp002868715	ko02040;ko02030
abcw3|02613	CDS	2059266	2059781	172	-1	O	1	0	1	0		1	0.010379	0.0184348	0.0101165	flagelum	Flagellar basal body-associated protein FliL	Chromatocurvus sp002868715
abcw3|02615	CDS	2059891	2061114	408	-1	O	1	0	1	0						flagelum	Flagellar hook-length control protein FliK
abcw3|02616	CDS	2061117	2061560	148	-1	O	1	0	1	0						flagelum	flagellar export protein FliJ	Chromatocurvus sp002868715
abcw3|02617	CDS	2061629	2062996	456	-1								0.0067892	0.00338118	0	flagelum	Flagellum-specific ATP synthase	Chromatocurvus sp002868715	ko02040	PRPP-PWY;DENOVOPURINE2-PWY;PWY-6126
abcw3|02618	CDS	2062993	2063661	223	-1	O	1	0	1	0						flagelum	Flagellar assembly protein FliH	Chromatocurvus sp002868715
abcw3|02619	CDS	2063654	2064667	338	-1	O	1	0	1	0						flagelum	Flagellar motor switch protein FliG	Chromatocurvus sp002868715	ko02030;ko02040
abcw3|02620	CDS	2064660	2066285	542	-1	O	1	0	1	0		2	0.00465945	0.0123689	0.00500502	flagelum	Flagellar M-ring protein	Chromatocurvus sp002868715	ko02040
abcw3|02622	CDS	2066338	2066655	106	-1	O	1	0	1	0						flagelum	Flagellar hook-basal body complex protein FliE	Chromatocurvus sp002868715
abcw3|02623	CDS	2066698	2068065	456	-1											flagelum	Response regulator protein FleR	Chromatocurvus sp002868715	ko00230;ko05111;ko02030;ko00790;ko04011;ko03090;ko02020;ko00240
abcw3|02624	CDS	2068062	2069222	387	-1											flagelum	Sensor protein kinase FleS	Chromatocurvus sp002868715	ko00230;ko02030;ko00620;ko05111;ko00790;ko00010;ko04011;ko03090;ko02020
abcw3|02625	CDS	2069299	2070399	367	-1								0.00125829	0.00529794	0.00355922	flagelum	Transcriptional regulator FleQ	Chromatocurvus sp002868715	ko05111
abcw3|02626	CDS	2070446	2071816	457	-1	P	0	0	0	0			0	0.000878525	0	flagelum	RNA polymerase sigma-54 factor	Thioalkalivibrio halophilus	ko05111;ko03020
abcw3|02627	CDS	2072017	2072667	217	-1	P	0	0	0	0			0.00608461	0.00926289	0.010565	flagelum	Transcriptional regulatory protein MctR	Pedosphaera parvula	ko00790;ko02030;ko05111;ko02020;ko03090;ko00230;ko04011
abcw3|02628	CDS	2072664	2073806	381	-1								0.00354721	0.00518102	0.00969457	flagelum	PAS domain S-box protein		ko03090;ko00230;ko03030;ko02030;ko00340;ko05111;ko02020
abcw3|02629	CDS	2073894	2074427	178	-1	O	1	0	1	0			0.0216669	0.0065188	0.00184438	flagelum	Atypical PilZ domain, cyclic di-GMP receptor	Chromatocurvus sp002868715
abcw3|02630	CDS	2074443	2074763	107	-1	O	1	0	1	0						flagelum	Flagellar protein FliT
abcw3|02631	CDS	2074760	2075173	138	-1	O	1	0	1	0			0.0191865	0.0354581	0.0649128	flagelum	Flagellar secretion chaperone FliS	Chromatocurvus sp002868715	ko02040
abcw3|02632	CDS	2075352	2076710	453	-1	O	1	0	1	0			0.00588986	0.00343902	0.00360775	flagelum	B-type flagellar hook-associated protein 2	Chromatocurvus sp002868715	ko02040
abcw3|02633	CDS	2076795	2077157	121	-1	O	0	0	1	0						flagelum	FlaG protein	Chromatocurvus sp002868715
abcw3|02634	CDS	2077265	2079079	605	-1								0.503427	0.193721	0.0408378	flagelum	Flagellin	Methylophaga frappieri
abcw3|02635	CDS	2079562	2081703	714	1								0.0129031	0.010573	0.0054811		Anaphase-promoting complex, cyclosome, subunit 3,Sulfotransferase domain,Sulfotransferase family,Tetratricopeptide repeat,Tetratricopeptide repeat,TPR repeat,Tetratricopeptide repeat,Tetratricopeptide repeat,Tetratricopeptide repeat,Tetratricopeptide repeat,Tetratricopeptide repeat,Tetratricopeptide repeat,Tetratricopeptide repeat,Tetratricopeptide repeat,Tetratricopeptide repeat,Tetratricopeptid…	Thioalkalivibrio_A denitrificans	ko03020;ko00230;ko01030;ko04020;ko05012
abcw3|02636	CDS	2082002	2082511	170	1	O	2	4	1	1							REP-associated tyrosine transposase	Wenzhouxiangella marina
abcw3|02637	CDS	2083882	2085090	403	-1	O	1	0	1	0						flagelum	flagellar hook-associated protein 3	Chromatocurvus sp002868715
abcw3|02638	CDS	2085094	2086962	623	-1	O	1	0	1	0			0.0014267	0.000618343	0.00652214	flagelum	flagellar hook-associated protein FlgK	Chromatocurvus sp002868715
abcw3|02639	CDS	2087103	2088029	309	-1	O	1	0	1	0						flagelum	Peptidoglycan hydrolase FlgJ	Congregibacter litoralis	ko00550;ko02040	PWY-5976;PWY-5821;SUCROSEUTIL2-PWY;PWY-5825;PWY-862
abcw3|02640	CDS	2088032	2089168	379	-1	O	1	0	1	0	1					flagelum	Flagellar P-ring protein	Chromatocurvus sp002868715	ko02040
abcw3|02642	CDS	2089183	2089854	224	-1	O	1	0	1	0	3		0.00574267	0.0175957	0.00438472	flagelum	Flagellar L-ring protein	Chromatocurvus sp002868715	ko02040
abcw3|02644	tRNA	2090020	2090110		-1											flagelum
abcw3|02645	CDS	2090717	2091460	248	-1											flagelum	Flagellar basal-body rod protein FlgG	Chromatocurvus sp002868715	ko02040
abcw3|02646	CDS	2091507	2092718	404	-1								0.00668952	0.0107988	0.000810062	flagelum	Flagellar hook protein FlgE	Chromatocurvus sp002868715
abcw3|02647	CDS	2092747	2093421	225	-1	O	1	0	1	0						flagelum	Basal-body rod modification protein FlgD	Chromatocurvus sp002868715	ko02040
abcw3|02648	CDS	2093443	2093856	138	-1	O	1	0	1	0						flagelum	Flagellar basal-body rod protein FlgC	Nitrosococcus watsonii
abcw3|02649	CDS	2093853	2094263	137	-1	O	1	0	1	0						flagelum	Flagellar basal body rod protein FlgB	Chromatocurvus sp002868715
abcw3|02650	CDS	2094578	2095249	224	1	O	1	0	1	0						flagelum	flagella basal body P-ring formation protein FlgA	Chromatocurvus sp002868715
abcw3|02651	CDS	2095344	2095652	103	1	O	1	0	1	0						flagelum	flagellar biosynthesis anti-sigma factor FlgM
abcw3|02652	CDS	2095655	2096143	163	1	O	1	0	1	0						flagelum	FlgN protein	Chromatocurvus sp002868715
abcw3|02653	CDS	2096203	2096892	230	1	O	1	0	1	0			0.0111844	0.020963	0.0132497		PilZ domain,Flagellar regulator YcgR	Chromatocurvus sp002868715
abcw3|02654	CDS	2096922	2098202	427	1								0.0471684	0.0229359	0.0414886		Cyclic di-GMP phosphodiesterase CdgJ	Chromatocurvus sp002868715
abcw3|02655	CDS	2098235	2098615	127	-1						1		0.00677574	0.00610491	0			Fulvimonas soli
abcw3|02657	CDS	2098944	2099384	147	1	O	1	3	3	0			0.0605506	0.00526862	0.0948679		Bacterial archaeo-eukaryotic release factor family 12,Protein required for attachment to host cells	Alkalilimnicola ehrlichii
abcw3|02658	CDS	2099411	2101129	573	-1	O	6	5	3	2							Single-stranded-DNA-specific exonuclease RecJ	Wenzhouxiangella marina	ko03410;ko03440;ko03430	PWY-1921
abcw3|02659	CDS	2101126	2101893	256	-1	O	6	3	3	0								Wenzhouxiangella marina
abcw3|02660	CDS	2102015	2102500	162	-1								0.0374952	0.0193951	0.052612		Transcription elongation factor GreA	Wenzhouxiangella marina
abcw3|02661	CDS	2102510	2105722	1071	-1	O	6	5	3	2	3		0.022103	0.0324047	0.0547506		Carbamoyl-phosphate synthase large chain	Wenzhouxiangella marina	ko00640;ko00620;ko00251;ko00550;ko00020;ko00280;ko00230;ko00910;ko00240;ko00252;ko00220;ko00473;ko00330	ARGSYNBSUB-PWY;PWY0-162;PWY-5686;ARG+POLYAMINE-SYN;ARGSYN-PWY;PRPP-PWY;PWY-5154
abcw3|02663	CDS	2105768	2106142	125	-1	O	4	3	3	0							GxxExxY protein	Salinisphaera sp003177035
abcw3|02664	CDS	2106139	2107335	399	-1	O	6	5	3	2			0.0156922	0.0228467	0.0328549		Carbamoyl-phosphate synthase small chain	Ahrensia sp002698425	ko00240;ko00252;ko02020;ko00251;ko00790;ko00620;ko00230;ko00400	ARG+POLYAMINE-SYN;ARGSYN-PWY;ARGSYNBSUB-PWY;PWY-5686;PWY0-162;PWY-5154;PRPP-PWY
abcw3|02665	CDS	2107456	2107947	164	-1	O	6	5	3	2							Protein of unknown function (DUF1249)	Wenzhouxiangella marina
abcw3|02666	CDS	2108001	2108816	272	-1	O	6	5	3	2			0.0162486	0.0128911	0.0210758		Putative phosphoenolpyruvate synthase regulatory protein	Wenzhouxiangella marina
abcw3|02667	CDS	2108879	2111233	785	1	O	6	5	3	2			0.0495832	0.0386608	0.0411552	glycolysis	Phosphoenolpyruvate synthase	Wenzhouxiangella marina	ko00620;ko00720;ko02060;ko00230;ko00010	P461-PWY;ANAEROFRUCAT-PWY;GLYCOLYSIS;GLUCONEO-PWY;P23-PWY;GLYCOLYSIS-TCA-GLYOX-BYPASS;PWY-5484;P441-PWY;GLYCOLYSIS-E-D
abcw3|02668	CDS	2111482	2112036	185	-1	O	4	5	3	2			0.00732575	0.00635775	0.00939323		Oligoribonuclease	Wenzhouxiangella marina		PWY-1921	cd06127_DEDDh_CAS-I
abcw3|02669	CDS	2112081	2112980	300	1	O	4	5	3	2							Small ribosomal subunit biogenesis GTPase RsgA	Wenzhouxiangella marina		PWY-6404;FOLSYN-PWY;ALL-CHORISMATE-PWY;PWY-6383;PWY-6502;PWY-5354;PWY-6147
abcw3|02670	CDS	2113403	2114929	509	1	P	0	0	0	0							Transposase for insertion sequence element IS21-like	Pseudomonas_D pelagia
abcw3|02671	CDS	2114916	2115656	247	1	P	0	0	0	0							Insertion sequence IS5376 putative ATP-binding protein	Pseudomonas_D pelagia
abcw3|02672	CDS	2115835	2117004	390	1	P	0	0	0	0							Transposase DDE domain,Domain of unknown function (DUF4372)	Pseudomonas_E sp002282595
abcw3|02673	CDS	2117143	2117811	223	-1								0.0260584	0.0249448	0.0180648		short chain dehydrogenase,Enoyl-(Acyl carrier protein) reductase,NAD dependent epimerase/dehydratase family,RmlD substrate binding domain	Wenzhouxiangella marina
abcw3|02674	CDS	2117929	2118249	107	1	O	6	6	3	2	1	1	0.0291423	0.0181419	0.0307234			Wenzhouxiangella marina
abcw3|02677	CDS	2118268	2119248	327	1	O	6	5	3	0			0.00937247	0.00358842	0.016126		Putative agmatine deiminase	Wenzhouxiangella marina	ko00220	PWY-43;POLYAMINSYN3-PWY;ARGDEG-III-PWY
abcw3|02678	CDS	2119259	2120143	295	1								0.00603677	0.0026708	0.00477371		N-carbamoylputrescine amidase	Wenzhouxiangella marina		ARGDEG-III-PWY;POLYAMINSYN3-PWY;PWY-43
abcw3|02679	CDS	2120502	2121089	196	-1	O	3	4	2	0							Flavodoxin-like fold,NADPH-dependent FMN reductase	Wenzhouxiangella marina
abcw3|02680	CDS	2121086	2121787	234	-1	O	3	5	1	0							N-formylglutamate amidohydrolase	GCA-2722315 sp002722315
abcw3|02681	CDS	2121754	2123001	416	-1	O	3	4	1	0							Glutamate-cysteine ligase family 2(GCS2)	Desulfurivibrio alkaliphilus
abcw3|02682	CDS	2123008	2124474	489	-1												ATP-grasp domain,ATP-grasp domain, R2K clade family 3,RimK-like ATP-grasp domain,RimK-like ATPgrasp N-terminal domain	Desulfurivibrio alkaliphilus
abcw3|02683	CDS	2124694	2125902	403	1	O	6	6	3	2		4	0.00326934	0.00983476	0.00405256		TraB family protein	Wenzhouxiangella marina
abcw3|02685	CDS	2125918	2127390	491	-1							12	0.0361205	0.0212898	0.00552275		Malate-2H(+)/Na(+)-lactate antiporter	Idiomarina sp000218785
abcw3|02687	CDS	2127575	2130271	899	1	O	6	6	3	2			0.00924914	0.017116	0.0234736		Domain of Unknown Function (DUF349)	Wenzhouxiangella marina
abcw3|02688	CDS	2130364	2133867	1168	1	O	6	6	3	2			0.00614317	0.00338588	0.00195547		DNA polymerase III subunit alpha	Wenzhouxiangella marina	ko03030
abcw3|02689	CDS	2133911	2134810	300	-1	O	6	4	3	0			0.0135245	0.00267211	0.0119837			Wenzhouxiangella marina
abcw3|02690	CDS	2134932	2135660	243	-1	O	6	6	3	2			0.00176393	0.0033015	0.00134249		Probable S-methyl-5'-thioinosine phosphorylase	Wenzhouxiangella marina	ko00271
abcw3|02691	CDS	2135663	2136199	179	-1	O	6	6	3	2							Phosphoribosyl transferase domain	Wenzhouxiangella marina	ko00230
abcw3|02692	CDS	2136192	2137319	376	-1	O	6	4	3	0		5	0.00596092	0.0127954	0.0034738		Mechanosensitive ion channel	Wenzhouxiangella marina
abcw3|02694	CDS	2137307	2138341	345	-1	O	6	6	2	2			0.0073278	0.00572322	0.00313086		Beta-hexosaminidase	Wenzhouxiangella marina	ko00530;ko01032	PWY-6573
abcw3|02695	CDS	2138338	2139666	443	-1	O	6	6	3	2			0.00490502	0.0116949	0.00442084		23S rRNA (uracil(1939)-C(5))-methyltransferase RlmD	Wenzhouxiangella marina	ko00350;ko00626;ko00380;ko00340;ko00450	PWY-6113;PWY-3542;PWY-5773;PWY-1061;PWY-5855;PWY-5209;PWY-6477;PWY-5857;PWY-6424;PWY-6292;PWY-6151;PWY-5876;PWY-2541;PWY-5135;PWY-6395;PWY-5729;PWY-5864;PWY-5116;CODH-PWY;PWY-6427;PWY-5041;PWY-5987;PWY-6303;CO2FORM-PWY;PWY-6575;PWY-5479;UBISYN-PWY;PWY-6146;METHIONINE-DEG1-PWY;PWY-5872;PWY-5871;ALL-CHORISMATE-PWY;PWY-6142;PWY-6442;PWY-5507;PWY-1422;PWY-5305;PWY-5856;PWY-5328;PWY-1581;BIOTIN-BIOSYN…
abcw3|02696	CDS	2139745	2140323	193	-1	O	6	5	3	2	3	1	0.0275561	0.0226064	0.019704		Protein of unknown function (DUF1318)	Wenzhouxiangella marina
abcw3|02699	CDS	2140420	2142363	648	-1	O	6	5	3	2			0.000711798	0.0042106	0.00151127		DNA repair protein RadA
abcw3|02700	CDS	2142406	2143419	338	1	O	6	6	3	0			0.00253336	0.00114127	0.00482954		Psp operon transcriptional activator	Wenzhouxiangella marina
abcw3|02701	CDS	2143431	2144627	399	-1	O	3	2	2	0		1	0.0107083	0.0029738	0.00244886		diguanylate cyclase (GGDEF) domain	PCC-7407 sp000317045
abcw3|02703	CDS	2144784	2147357	858	1						1		0.00302788	0.00188585	0.00114095		PAS domain S-box protein,diguanylate cyclase (GGDEF) domain	Thioalkalivibrio sp000376865	ko02020
abcw3|02705	CDS	2147354	2148097	248	1	O	5	5	1	2	1						NAD-dependent protein deacylase	GCA-2722315 sp002722315
abcw3|02707	CDS	2148136	2149179	348	1	O	6	6	3	2			0.0494124	0.0409564	0.0532857		L-threonine 3-dehydrogenase	Wenzhouxiangella marina	ko00641;ko00071;ko00260;ko00621;ko00622;ko00930;ko00632;ko00350;ko00051;ko00680;ko00010;ko00650;ko00360;ko00830	THREOCAT-PWY;THREONINE-DEG2-PWY;THRDLCTCAT-PWY;PWY-5448
abcw3|02708	CDS	2149279	2150472	398	1	O	6	6	3	2			0.0559623	0.0664583	0.056737		2-amino-3-ketobutyrate coenzyme A ligase	Wenzhouxiangella marina	ko00260	THREONINE-DEG2-PWY;THREOCAT-PWY
abcw3|02709	CDS	2150435	2151517	361	-1								0.0169557	0.0155479	0.00723708		NAD(P)H-binding ,Saccharopine dehydrogenase NADP binding domain	SZUA-51 sp003232965
abcw3|02710	CDS	2151685	2152509	275	-1								0.00155793	0.00421105	0.0023714		Uncharacterized oxidoreductase SE_2036	Wenzhouxiangella marina	ko00930;ko00062;ko00380;ko00632;ko00361;ko00360;ko00650;ko00281;ko00071;ko00626;ko00310;ko00280	PWYG-321;PWY-5469;PWY-2821;PWY-5826;PWY-4302;PWY-5479;PWY-5987;PWY-6113;PWY-5271
abcw3|02711	CDS	2152519	2153883	455	-1	P	0	0	0	0		10	0.00484952	0.0121927	0.0106488		hypothetical protein	Wenzhouxiangella marina
abcw3|02713	CDS	2154063	2155394	444	1	O	5	2	3	0		12					Vacuole effluxer Atg22 like,Major Facilitator Superfamily,MFS/sugar transport protein	Pseudomonas_D salegens
abcw3|02715	CDS	2155518	2156462	315	-1	O	1	1	1	0							ISXO2-like transposase domain,Transposase zinc-ribbon domain	GCA-2401635 sp002401635
abcw3|02716	CDS	2156811	2157575	255	1	O	5	5	2	0							Vitamin B12-binding protein	Wenzhouxiangella marina	ko02010
abcw3|02717	CDS	2157566	2159554	663	-1	O	6	6	3	2			0.0512719	0.0599153	0.0354634		3-beta hydroxysteroid dehydrogenase/isomerase family,short chain dehydrogenase,Enoyl-(Acyl carrier protein) reductase,NAD dependent epimerase/dehydratase family,GDP-mannose 4,6 dehydratase,KR domain,NAD(P)H-binding ,Male sterility protein,Polysaccharide biosynthesis protein	Wenzhouxiangella marina	ko00650;ko00471;ko00360;ko00770;ko00300;ko00052;ko00380;ko00290;ko00062;ko00280;ko01053;ko00310;ko00071;ko00281;ko00930;ko00251
abcw3|02718	CDS	2159736	2159993	86	1	O	6	5	3	2			0.0985865	0.00904963	0.0114849	aminoacid degradation	Acyl-CoA-binding protein	Thermomonas hydrothermalis
abcw3|02719	CDS	2160008	2160631	208	1	O	6	6	3	2							Bacterial transcriptional repressor,Bacterial regulatory proteins, tetR family	Wenzhouxiangella marina
abcw3|02720	CDS	2160776	2161333	186	-1	O	6	5	3	2			0.409827	0.138902	0.197178		poly(hydroxyalkanoate) granule-associated protein	Wenzhouxiangella marina
abcw3|02721	CDS	2161427	2162203	259	1	O	6	6	3	2			0.00811586	0.00149073	0.00125923		Hypthetical protein with tetratricopeptide repeats	Wenzhouxiangella marina
abcw3|02722	CDS	2162253	2163737	495	-1	O	6	6	3	2			0.00279676	0.00638585	0.00415953		Putative diacyglycerol O-acyltransferase MT1468	Wenzhouxiangella marina	ko00561	PWY-6316;PWY1A0-6325;PWY-6442;PWY-5184;PWY-5965;PWY-5477;PWY-5400;PWY-5885;TRIGLSYN-PWY;PWY-5987;PWY-5284;PWY-5972;PWYG-321;PWY1-3;KDO-NAGLIPASYN-PWY;PWY-6412;PWY-6312;PWY-5313;PWY-6432;LPSSYN-PWY;PWY-6418;PWY-6397;PWY-4801;PWY-6318;PWY-5209;PWY-6404;FASYN-INITIAL-PWY;KDO-LIPASYN-PWY;PWY-6411;PWY-6515;PWY-6113;PWY-5268;ECASYN-PWY;PWY-6438;SOPHOROSYLOXYDOCOSANOATE-SYN-PWY;PWY-5140;PWY0-881;PWY-598…
abcw3|02723	CDS	2163898	2164104	69	-1						1	1
abcw3|02726	CDS	2164206	2164658	151	-1	O	6	3	3	0			0.0250728	0.0234882	0.0152031			Wenzhouxiangella marina
abcw3|02727	CDS	2164835	2167690	952	-1	O	6	5	2	2	1		0.119276	0.0628331	0.0317121		Penicillin amidase	GCA-2722315 sp002722315
abcw3|02729	CDS	2167879	2168979	367	1	O	6	6	3	2			0.111777	0.129093	0.109254	citric acid cycle	Pyruvate dehydrogenase E1 component subunit alpha	Wenzhouxiangella marina	ko00020;ko00650;ko00280;ko00010;ko00252;ko00290;ko00620	PWY-5173;PYRUVDEHYD-PWY;PWY-5464
abcw3|02730	CDS	2168979	2169959	327	1								0.102724	0.0963388	0.10568	citric acid cycle	Pyruvate dehydrogenase E1 component subunit beta	Wenzhouxiangella marina	ko00030;ko00650;ko00010;ko01051;ko00252;ko00290;ko00280;ko00020;ko00620	PWY-5173;PWY-5464;PYRUVDEHYD-PWY
abcw3|02731	CDS	2169956	2171278	441	1	O	6	6	3	2			0.250078	0.335465	0.325829	citric acid cycle	Dihydrolipoyllysine-residue acetyltransferase component of pyruvate dehydrogenase complex	Wenzhouxiangella marina	ko00010;ko00650;ko00290;ko00252;ko00020;ko00280;ko00260;ko00310;ko00620	PWY-5173;PYRUVDEHYD-PWY;PWY-5464
abcw3|02732	CDS	2171396	2171851	152	1	O	6	4	3	2			0	0.0178296	0.00430307	aminoacid degradation	Probable alpha-L-glutamate ligase	Wenzhouxiangella marina		PWY-6455
abcw3|02733	CDS	2171876	2172781	302	1	O	6	4	3	2			0.0292356	0.0573463	0.037031	aminoacid degradation	Probable alpha-L-glutamate ligase	Ahrensia sp002698425		PWY-6455
abcw3|02734	CDS	2172784	2173380	199	-1	O	1	5	3	2		2	0.00448184	0.00582741	0.00493834			Wenzhouxiangella marina
abcw3|02736	CDS	2173377	2173940	188	-1	O	1	5	3	2			0.00702822	0.00419902	0.00522042			Wenzhouxiangella marina
abcw3|02737	CDS	2173980	2174285	102	-1	O	1	4	2	0		3
abcw3|02739	CDS	2174282	2174704	141	-1							4					Putative fluoride ion transporter CrcB	Thioalkalivibrio_A thiocyanodenitrificans
abcw3|02741	CDS	2174712	2175116	135	-1	O	4	3	1	0		4					Putative fluoride ion transporter CrcB	Hyphomonas neptunium
abcw3|02743	CDS	2175119	2175799	227	-1	O	4	5	3	1			0	0	0.0100836		Acylpyruvase FAHD1, mitochondrial	GCA-2722315 sp002722315	ko00350
abcw3|02744	CDS	2175796	2176806	337	-1	O	6	6	3	2			0.0131052	0.0196364	0.0151317		Tryptophan--tRNA ligase	Wenzhouxiangella marina	ko00970;ko00380	TRNA-CHARGING-PWY
abcw3|02745	CDS	2176901	2178037	379	1								0.00234763	0.00313114	0.00258259		Putative 2,3-diketo-5-methylthiopentyl-1-phosphate enolase	Wenzhouxiangella marina	ko00271
abcw3|02746	CDS	2178042	2178437	132	-1	O	2	5	2	0			0.0254507	0.0058719	0		Uncharacterized acyl-CoA thioester hydrolase ZMO0511	Wenzhouxiangella marina	ko01040	ALL-CHORISMATE-PWY;PWY-981;PWY-6453;PWY0-1337;PWY-5996;PWY-6320
abcw3|02747	CDS	2178583	2179137	185	-1	O	1	4	1	1			0	0.0125416	0.0848091		Alkyl hydroperoxide reductase AhpD	Wenzhouxiangella marina
abcw3|02748	CDS	2179225	2179764	180	-1	O	1	5	1	2			0.30223	0.268509	1.08956		Alkyl hydroperoxide reductase C	GCA-2722315 sp002722315	ko00480;ko00940;ko00360;ko00680
abcw3|02749	CDS	2180033	2180935	301	1	O	5	6	3	2			0.00284581	0.00512812	0.00542519		Hydrogen peroxide-inducible genes activator	Wenzhouxiangella marina	ko02010
abcw3|02750	CDS	2181094	2183079	662	1								0.0243831	0.0172475	0.0136136		diguanylate cyclase (GGDEF) domain	Halomonas chromatireducens	ko00790;ko00230;ko02060
abcw3|02751	CDS	2183097	2184134	346	-1	O	6	6	3	2	3	1	0.00247462	0.0206896	0.00943967		Domain of unknown function (DUF4340)	Wenzhouxiangella marina
abcw3|02754	CDS	2184131	2185972	614	-1	O	6	6	3	2	1	2	0.00643202	0.0160362	0.0118498		ABC-type uncharacterized transport system	Wenzhouxiangella marina
abcw3|02757	CDS	2185974	2186714	247	-1	O	6	6	3	2		6					ABC-2 family transporter protein,ABC-2 family transporter protein	Wenzhouxiangella marina
abcw3|02759	CDS	2186711	2187631	307	-1	O	6	6	3	2			0.0168278	0.0101597	0.0151352		Probable multidrug ABC transporter ATP-binding protein YbhF	Wenzhouxiangella marina	ko02010
abcw3|02760	CDS	2187788	2188855	356	1	O	6	5	3	2			0	0.00216681	0.00091516		Succinylglutamate desuccinylase / Aspartoacylase family	Wenzhouxiangella marina
abcw3|02761	CDS	2189296	2202381	4362	1						1	1	0.00030137	0.00035644	0.000918522		conserved repeat domain,40-residue YVTN family beta-propeller repeat	GCA-2722315 sp002722315	ko00910
abcw3|02764	CDS	2202381	2203370	330	1	O	1	4	0	2	1	1					PPIC-type PPIASE domain,PPIC-type PPIASE domain,PPIC-type PPIASE domain	GCA-2722315 sp002722315
abcw3|02767	CDS	2203378	2205141	588	1	O	1	4	0	2	1							GCA-2722315 sp002722315
abcw3|02769	CDS	2205161	2213509	2783	1	O	1	4	1	2	1	1	0.000625862	0.000569439	0.000621263			GCA-2722315 sp002722315
abcw3|02772	CDS	2213512	2215770	753	1	O	1	4	0	2	1						Calx-beta domain,Lactonase, 7-bladed beta-propeller,SMP-30/Gluconolactonase/LRE-like region	GCA-2722315 sp002722315	ko00910
abcw3|02774	CDS	2215896	2216105	70	1	O	5	5	3	0		1	0.00618654	0.016954	0.0203402
abcw3|02776	CDS	2216095	2216718	208	1	O	6	5	3	2		2	0.0022248	0.00185802	0		Protein of unknown function (DUF502)	Wenzhouxiangella marina
abcw3|02778	CDS	2217173	2218720	516	1												Metallo-peptidase family M12	Hyalangium minutum
abcw3|02779	CDS	2218783	2219739	319	1						1		0.0147232	0.00362839	0.00401585			SZUA-36 sp003233115
abcw3|02781	CDS	2220021	2221142	374	-1								0.253242	0.168013	0.221861		2-methylcitrate synthase	Wenzhouxiangella marina	ko00640	PWY0-42
abcw3|02782	CDS	2221139	2222023	295	-1								0.0555393	0.0466736	0.0911589		2-methylisocitrate lyase	Wenzhouxiangella marina	ko00640	PWY0-42
abcw3|02783	CDS	2222096	2223631	512	-1							6	0.00778178	0.0179065	0.00510161		Bacterial PH domain	Wenzhouxiangella marina
abcw3|02785	CDS	2223618	2224208	197	-1	O	6	4	3	2		2	0.0154172	0.0649983	0.0282668		Bacterial PH domain	Wenzhouxiangella marina
abcw3|02787	CDS	2224284	2225354	357	-1	O	5	6	3	2			0.00369179	0.00781952	0.00639696		Acyl-CoA dehydrogenase family member 10	Wenzhouxiangella marina		CARNMET-PWY
abcw3|02788	CDS	2225525	2225884	120	1						1
abcw3|02790	CDS	2225990	2226232	81	-1	O	0	1	0	0		1						Wenzhouxiangella marina
abcw3|02792	CDS	2226232	2227473	414	-1	O	5	6	3	2			0.00334528	0.0121838	0.000786639		Acyl-CoA dehydrogenase family member 10	Wenzhouxiangella marina	ko00380;ko00632;ko00930;ko00650;ko00640;ko00071;ko00280;ko00310	CARNMET-PWY
abcw3|02793	CDS	2227651	2228853	401	1						1						Zinc M12B metallopeptidase, reprolysin-like	GCA-2722315 sp002722315
abcw3|02795	CDS	2228845	2230668	608	-1								0.0150343	0.0320157	0.0390173		50S ribosomal subunit assembly factor BipA	Wenzhouxiangella marina	ko00920;ko00450;ko00230;ko03020
abcw3|02796	CDS	2230824	2233013	730	1	O	5	1	0	0	1						CarboxypepD_reg-like domain,Carboxypeptidase regulatory-like domain,Protein of unknown function (DUF1416),SdrD B-like domain,Prealbumin-like fold domain	Wenzhouxiangella marina
abcw3|02798	CDS	2233033	2233596	188	-1	P	0	0	0	0	1		0.0590121	0.296498	0.168864			Brevundimonas abyssalis
abcw3|02800	CDS	2233708	2234763	352	1	O	6	3	3	2			0.00384028	0.0170423	0.0114167		Succinylglutamate desuccinylase / Aspartoacylase family	Thiomicrospira sp002421475
abcw3|02801	CDS	2234815	2235717	301	-1	O	3	6	3	2			0	0.00128203	0.00359006		Acyl-CoA thioesterase 2	Wenzhouxiangella marina	ko01040	ALL-CHORISMATE-PWY;PWY-981;PWY0-1337;PWY-5996;PWY-6320;PWY-6453
abcw3|02802	CDS	2235725	2236288	188	-1	O	6	5	3	2	1		0.202664	0.514826	0.339234			Wenzhouxiangella marina
abcw3|02804	CDS	2236470	2237444	325	1	O	5	6	3	2			0.061789	0.120123	0.162571	citric acid cycle	Malate dehydrogenase	Wenzhouxiangella marina	ko00630;ko00620;ko00720;ko00020	TCA;ECASYN-PWY;PWY-5195;FERMENTATION-PWY;ANARESP1-PWY;PWY-321;PWY-1186;PWY-6501;CENTBENZCOA-PWY;PWY-5516;GLYOXYLATE-BYPASS;MALATE-ASPARTATE-SHUTTLE-PWY;TOLSULFDEG-PWY;PWY-6419;4TOLCARBDEG-PWY;PWY-5690;PWY-561;PWY-6577;PWY-6575;PWY-5464;PWY-6146;P23-PWY;P42-PWY;PWY-5184;PWY-6531;PWY1A0-6325;PWY-882;PWY-5048;SUCROSEUTIL2-PWY;PWY-5913;P105-PWY;LYSDEGII-PWY;TCA-GLYOX-BYPASS;P302-PWY;GLUCONEO-PWY;PWY-…
abcw3|02805	CDS	2237569	2238939	457	-1	O	6	6	3	2			0.00482825	0.0243887	0.0406961		Phospho-2-dehydro-3-deoxyheptonate aldolase	Wenzhouxiangella marina	ko00400	ARO-PWY;PWY-6164;ALL-CHORISMATE-PWY;COMPLETE-ARO-PWY
abcw3|02806	CDS	2238976	2239578	201	-1	O	6	6	3	2		4					Disulfide bond formation protein B	Wenzhouxiangella marina
abcw3|02808	CDS	2239584	2240117	178	1	O	2	3	2	0							Putative glutathione-specific gamma-glutamylcyclotransferase 2	Halioglobus lutimaris
abcw3|02809	CDS	2240288	2241790	501	-1	O	0	4	0	0	1	1	0.106791	0.120181	0.0678859	periplasmic peptidase	S10 family serine peptidase, carboxypeptidase	UBA2664 sp002359315
abcw3|02812	CDS	2241902	2243155	418	-1	O	6	4	1	0			0.00102367	0.000922325	0		Gamma-glutamyl phosphate reductase	GCA-2722315 sp002722315	ko00220	PROSYN-PWY
abcw3|02813	CDS	2243363	2244499	379	-1	O	6	4	1	0							Glutamate 5-kinase	Wenzhouxiangella marina	ko00220;ko00300;ko00260	PROSYN-PWY
abcw3|02814	CDS	2244530	2245816	429	-1						1	1	0	0.00179724	0.00228089		Cardiolipin synthase 2	Aquisalimonas asiatica	ko00564	PHOSLIPSYN-PWY;PWY4FS-4;PWY-6385;PHOSLIPSYN2-PWY;PWY-5668
abcw3|02817	CDS	2245900	2247225	442	-1	O	6	4	1	2							HipA N-terminal domain,HipA-like C-terminal domain	GCA-2722315 sp002722315
abcw3|02818	CDS	2247222	2247578	119	-1	O	5	3	0	2							Helix-turn-helix,Helix-turn-helix domain,Antitoxin component of bacterial toxin-antitoxin system, MqsA	GCA-2722315 sp002722315	ko00500;ko00400;ko00040
abcw3|02819	CDS	2247711	2249303	531	-1						1		0.0992293	0.135455	0.0736362		Amidohydrolase family,Amidohydrolase family	GCA-2722315 sp002722315	ko00340
abcw3|02821	CDS	2249500	2249958	153	1							3	0.00561673	0.0051659	0.00280052			Caulobacter sp003060965
abcw3|02823	CDS	2249955	2250251	99	1	O	1	0	1	0							Helix-turn-helix domain,Winged helix DNA-binding domain	Brevundimonas sp001310255
abcw3|02824	CDS	2250316	2251986	557	1	O	5	6	2	2			0.0352632	0.0868847	0.0627528		Urocanate hydratase	Wenzhouxiangella marina	ko00340	PWY-5028;HISDEG-PWY;HISHP-PWY;PWY-5030
abcw3|02825	CDS	2252116	2254275	720	-1	O	4	5	3	2			0.00671799	0.0121278	0.0065816	energy metabolism	Catalase-peroxidase	Alkalilimnicola ehrlichii	ko00680;ko00380	PWY-5506;DETOX1-PWY
abcw3|02826	CDS	2254579	2256084	502	1	O	5	6	2	2			0.0321702	0.0651457	0.0306939		Histidine ammonia-lyase	Wenzhouxiangella marina	ko00340;ko00910	HISHP-PWY;PWY-5030;PWY-5028;HISDEG-PWY
abcw3|02827	CDS	2256205	2257440	412	1	O	5	6	2	2			0	0.00187158	0.00316952		Imidazolonepropionase	Wenzhouxiangella marina	ko00340	HISHP-PWY;PWY-5030;PWY-5028;HISDEG-PWY
abcw3|02828	CDS	2257424	2258050	209	-1						1	1
abcw3|02831	CDS	2258171	2258764	198	1	O	5	4	3	2							RNA polymerase sigma factor, sigma-70 family,RNA polymerase sigma factor, TIGR02999 family	Wenzhouxiangella marina
abcw3|02832	CDS	2258766	2261225	820	-1							1	0.00581552	0.00526061	0.0043731		Phosphotransferase enzyme family,Protein kinase domain,Protein tyrosine kinase,Tetratricopeptide repeat,Tetratricopeptide repeat	Wenzhouxiangella marina	ko04010;ko02030;ko04530;ko05221;ko00230;ko04510;ko04110;ko04360;ko04140;ko02020;ko04111;ko05012;ko04011;ko00040
abcw3|02834	CDS	2261241	2263373	711	-1	O	3	1	0	0		16					TRAP transporter, 4TM/12TM fusion protein	Wenzhouxiangella marina
abcw3|02836	CDS	2263370	2264425	352	-1	O	3	2	0	0		2	0.00243232	0.0333734	0.0371356		TRAP transporter solute receptor, TAXI family	Wenzhouxiangella marina
abcw3|02838	CDS	2264442	2264894	151	-1	O	6	4	3	0	1							Wenzhouxiangella marina
abcw3|02840	CDS	2264900	2265871	324	-1	O	6	6	3	2		6	0.049015	0.139325	0.119841		hypothetical protein	Wenzhouxiangella marina
abcw3|02842	CDS	2265884	2267746	621	-1	O	6	6	3	2	1	6	0.100206	0.19775	0.165825		hypothetical protein	Wenzhouxiangella marina
abcw3|02845	CDS	2267803	2268135	111	-1	O	6	6	3	2		1	0.646926	0.440183	0.178861	secretion systems	Sec translocon accessory complex subunit YajC	Wenzhouxiangella marina	ko03060
abcw3|02847	CDS	2268244	2268834	197	-1												RNA polymerase sigma factor, sigma-70 family,RNA polymerase sigma factor, TIGR02999 family	GCA-2722315 sp002722315
abcw3|02848	CDS	2268904	2271522	873	-1							1	0.00101767	0.00135731	0.00112132		Protein kinase domain,Protein tyrosine kinase,Tetratricopeptide repeat,Tetratricopeptide repeat,Tetratricopeptide repeat,Tetratricopeptide repeat,Tetratricopeptide repeat,Tetratricopeptide repeat,Tetratricopeptide repeat,MalT-like TPR region	UBA1845 sp002338715	ko01030;ko04111;ko00040;ko04011;ko05012;ko04360;ko04510;ko04110;ko02020;ko04140;ko00230;ko05221;ko04530;ko02030;ko04010
abcw3|02850	CDS	2271693	2272802	370	-1	O	6	5	3	2			0.00231367	0.0159258	0.0146632		Queuine tRNA-ribosyltransferase	Wenzhouxiangella marina
abcw3|02851	CDS	2272955	2274052	366	-1	O	6	6	3	2			0	0.00445936	0.00466498		S-adenosylmethionine:tRNA ribosyltransferase-isomerase	Wenzhouxiangella marina
abcw3|02852	CDS	2274087	2274788	234	1							6					SNARE associated Golgi protein	Wenzhouxiangella marina
abcw3|02854	CDS	2274739	2276406	556	-1	O	2	2	2	0		11	0.00556592	0.00509818	0.00293253		Dolichyl-phosphate-mannose-protein mannosyltransferase	Wenzhouxiangella marina
abcw3|02856	CDS	2276403	2277143	247	-1								0.00173525	0.00156345	0.00396837		Glycosyltransferase AglD	Wenzhouxiangella marina	ko00510	PWY-5338;PWY-5313;PWY-5272;PWY-5339;PWY-5380;PWY-5161;PWY-83;PWY-2901;PWY-6297;PWY-5666;PWY-4421;PWY-5160;PWY-5793;PWY-6397;PWY-5759;PWY-5784;PWY-5400;PWY-5284;PWY-2881;PWY-5379;PWY-5286;PWY-5774;PWY-5800;PWY-5139;PWY-5797;PWY-881;PWY-5307;PWY-5398;PWY-5756;PWY-6404;PWY-2021;PWY-5342;PWY-5672;PWY-5399;ECASYN-PWY;PWY-5926;PWY-5343;PWY-5268
abcw3|02857	CDS	2277224	2281258	1345	-1						1		0.0393725	0.0502989	0.0338057		(Housekeeping) Chaperone with S8 family serine protease	Wenzhouxiangella marina
abcw3|02859	CDS	2281289	2282641	451	-1								0.0104943	0.0113192	0.0160886		Glutathione reductase	Wenzhouxiangella marina	ko00280;ko00020;ko00260;ko00620;ko00480;ko00071;ko00251;ko00360;ko00010;ko00910;ko00240;ko00252	GLUT-REDOX-PWY
abcw3|02860	CDS	2282781	2283269	163	1	O	5	4	3	0							Protein of unknown function (DUF3293)	Castellaniella defragrans
abcw3|02861	CDS	2283266	2283865	200	1	O	6	6	3	2			0.00445932	0.0238934	0.00491353	energy metabolism	Cytochrome c biogenesis ATP-binding export protein CcmA	Wenzhouxiangella marina	ko02010;ko00910
abcw3|02862	CDS	2283862	2284533	224	1	O	6	6	3	2		6				energy metabolism	Heme exporter protein B	Wenzhouxiangella marina	ko02010;ko00910
abcw3|02864	CDS	2284530	2285288	253	1	O	5	5	3	2		6				energy metabolism	Heme exporter protein C	Wenzhouxiangella marina	ko02010;ko00910
abcw3|02866	CDS	2285439	2285891	151	1	O	4	6	3	2	1	1	0.00284581	0.0262655	0.017369	energy metabolism	Cytochrome c-type biogenesis protein CcmE	Wenzhouxiangella marina	ko00910
abcw3|02869	CDS	2285888	2287855	656	1	O	4	6	3	2		15	0.00509014	0.00605698	0.0049353	energy metabolism	Cytochrome c-type biogenesis protein CcmF	Wenzhouxiangella marina
abcw3|02871	CDS	2287852	2288394	181	1	O	5	6	3	2	1	1	0	0.0304987	0.0018049	energy metabolism	Thiol:disulfide interchange protein DsbE	Wenzhouxiangella marina	ko00910
[truncated: 1,325 more rows]

## Sheet: Additional explanations
Additional explanations on Comparative Genomics
“O/P” indicates whether the gene is an orthologue (O) or a paralogue (P)
“Soda Lakes” indicates how many genomes of Soda Lake Wenzhouxiangella encoded an orthologue to the gene. These were the following genomes:
GCA_007694055 (DLM2_bin32)
GCA_007695005 (PLM2_bin43)
GCA_007694885 (PLM2_bin80)
GCA_003560975
GCA_003565625
GCA_003567685
“Marine” indicates how many genomes of marine Wenzhouxiangella encoded an orthologue to the gene. These were the following genomes:
Wenzhouxiangella marina
Wenzhouxiangella sediminis
GCA_003233115
GCA_003233095
GCF_012272825
GCA_002722315
“Lakes” indicates how many genomes of Lake Wenzhouxiangella encoded an orthologue to the gene. These were the following genomes:
Wenzhouxiangella sp XN201
Wenzhouxiangella limi (C33)
Wenzhouxiangella salilacus sp 15181
“Marinicella” indicates how many genomes of Marinicella encoded an orthologue to the gene. These were the following genomes:
Marinicella sediminis
Marinicella litoralis
